# Supplementary material for: Conserved queen pheromones in bumblebees: a reply to Amsalem et al
Source: PeerJ. 2017 May 16;5:e3332. doi: 10.7717/peerj.3332 (PMC5436554; doi:10.7717/peerj.3332)
Supplement: Supplemental Information 2 — See associated PDF for the table legends. [file peerj-05-3332-s002.xlsx]

## Sheet: Table S1 Predictors egg laying
Table S1: Summary table
Effect		Estimate	SE	z-value	p-value
(Intercept)		0.911398	0.205772	4.42917	9.45945e-06	***
prop.developed.non.resorbed		0.841385	0.171718	4.89981	9.59317e-07	***
prop.developed.resorbed		0.648181	0.198257	3.2694	0.00107776	**
prop.non.developed.resorbed		0.691522	0.202836	3.40926	0.000651397	**
num.days.egg.laid		0.228844	0.0249263	9.18081	1e-13	***

## Sheet: Table S2 Number of eggs
Table S2a: Summary table
Effect		Estimate	SE	z-value	p-value
(Intercept) hexane.experienced		2.71027	0.167358	16.1944	5.52384e-59	***
treatmentc23_high		0.0224628	0.182571	0.123036	0.902079
treatmentc23_low		-0.166508	0.237604	-0.70078	0.48344
treatmentc25_high		-0.749556	0.188051	-3.98592	6.72183e-05	***
treatmentc25_low		-0.148876	0.183019	-0.81345	0.41596
treatmentc27_high		-0.163751	0.184918	-0.885533	0.375869
treatmentc27_low		0.328038	0.230639	1.4223	0.154938
worker_typenaive		0.0279959	0.349492	0.0801043	0.936154
bodysizec		0.622066	0.187429	3.31894	0.000903591	***
treatmentc23_high:worker_type naive		-0.133353	0.337545	-0.395067	0.692793
treatmentc23_low:worker_typenaive		-0.215199	0.415558	-0.517855	0.604559
treatmentc25_high:worker_typenaive		0.911638	0.286272	3.18452	0.00144993	**
treatmentc25_low:worker_typenaive		-0.309011	0.292667	-1.05585	0.291039
treatmentc27_high:worker_typenaive		-0.112001	0.338322	-0.33105	0.740607
treatmentc27_low:worker_typenaive		-0.330255	0.36116	-0.914427	0.360492
Table S2b: Least square means table
Treatment	Worker type	Mean number of eggs		Lower 95% CL	Upper 95% CL
hexane	experienced	15.0333		10.8293	20.8694
c23_high	experienced	15.3748		10.8835	21.7196
c23_low	experienced	12.7274		8.12155	19.9454
c25_high	experienced	7.10438		4.96967	10.1561
c25_low	experienced	12.9538		9.21008	18.2194
c27_high	experienced	12.7626		8.99717	18.1038
c27_low	experienced	20.8699		13.4868	32.2947
hexane	naive	15.4601		8.47141	28.2144
c23_high	naive	13.8374		6.80705	28.1287
c23_low	naive	10.5545		4.73052	23.5489
c25_high	naive	18.1804		9.84488	33.5736
c25_low	naive	9.78036		5.20182	18.3888
c27_high	naive	11.7342		5.75133	23.941
c27_low	naive	15.4259		7.63027	31.1861
Table S2c: Contrasts table
Contrast	Worker type	Response ratio	SE	z-ratio	p-value		FDR-corrected p-value
c23_high - hexane	experienced	1.02272	0.186718	0.123036	0.902079		0.902079
c23_low - hexane	experienced	0.846616	0.20116	-0.70078	0.48344		0.580128
c25_high - hexane	experienced	0.472576	0.0888684	-3.98592	6.72183e-05	***	0.00040331	***
c25_low - hexane	experienced	0.861676	0.157703	-0.81345	0.41596		0.580128
c27_high - hexane	experienced	0.848953	0.156987	-0.885533	0.375869		0.580128
c27_low - hexane	experienced	1.38824	0.320183	1.4223	0.154938		0.464814
c23_high - hexane	naive	0.895037	0.252925	-0.392413	0.694753		0.833704
c23_low - hexane	naive	0.682695	0.233112	-1.11788	0.26362		0.659759
c25_high - hexane	naive	1.17596	0.253217	0.752717	0.45162		0.67743
c25_low - hexane	naive	0.632618	0.14408	-2.01047	0.044381	*	0.266286
c27_high - hexane	naive	0.759001	0.214805	-0.974357	0.329879		0.659759
c27_low - hexane	naive	0.997786	0.278301	-0.00794619	0.99366		0.99366

## Sheet: Table S3 Onset of egg laying
Table S3a: Summary table
Effect		Estimate	SE	z-value	p-value
(Intercept) hexane.experienced		1.73018	0.0809239	21.3803	2.03946e-101	***
worker_typenaive		0.404342	0.178293	2.26785	0.0233384	*
treatmentc23_high		0.107641	0.0779059	1.38168	0.167071
treatmentc23_low		0.232921	0.108253	2.15164	0.0314259	*
treatmentc25_high		0.439882	0.0801179	5.49043	4.00955e-08	***
treatmentc25_low		0.139513	0.0807364	1.728	0.0839877
treatmentc27_high		0.287517	0.0800198	3.59307	0.000326802	***
treatmentc27_low		-0.129129	0.101746	-1.26913	0.204395
meanbodysizec		-0.315147	0.0869245	-3.62553	0.000288372	***
worker_typenaive:treatmentc23_high		-0.103548	0.140884	-0.734986	0.462348
worker_typenaive:treatmentc23_low		-0.122233	0.18787	-0.650628	0.515286
worker_typenaive:treatmentc25_high		-0.495924	0.124108	-3.99592	6.4444e-05	***
worker_typenaive:treatmentc25_low		-0.10615	0.124211	-0.854594	0.392776
worker_typenaive:treatmentc27_high		-0.274944	0.142926	-1.92368	0.0543947
worker_typenaive:treatmentc27_low		0.056436	0.154941	0.364241	0.715678
Log(scale)		-1.4294	0.0607978	-23.5107	3.16735e-122	***
Table S3b: Least square means table
Treatment	Worker type	Mean onset of egg-laying (days)		Lower 95% CL	Upper 95% CL
hexane	experienced	5.64234		4.80922	6.61979
c23_high	experienced	6.28358		5.35079	7.37899
c23_low	experienced	7.12223		5.7801	8.776
c25_high	experienced	8.75987		7.37309	10.4075
c25_low	experienced	6.48708		5.52718	7.61368
c27_high	experienced	7.52188		6.35435	8.90394
c27_low	experienced	4.95883		4.05846	6.05896
hexane	naive	8.45401		6.1807	11.5635
c23_high	naive	8.48868		6.00978	11.9901
c23_low	naive	9.44352		6.35705	14.0285
c25_high	naive	7.99326		5.8147	10.988
c25_low	naive	8.74081		6.3588	12.0151
c27_high	naive	8.56098		6.04487	12.1244
c27_low	naive	7.86127		5.56538	11.1043
Table S3c: Contrasts table
Contrast	Worker type	Response ratio	SE	t-ratio	p-value		FDR-corrected p-value
c23_high - hexane	experienced	1.11365	0.0867597	1.38168	0.168925		0.20271
c23_low - hexane	experienced	1.26228	0.136646	2.15164	0.0328696	*	0.0657393	.
c25_high - hexane	experienced	1.55252	0.124385	5.49043	1.47616e-07	***	8.85698e-07	***
c25_low - hexane	experienced	1.14971	0.0928237	1.728	0.085845		0.128768
c27_high - hexane	experienced	1.33311	0.106676	3.59307	0.000430208	***	0.00129063	**
c27_low - hexane	experienced	0.878861	0.0894207	-1.26913	0.20617		0.20617
c23_high - hexane	naive	1.0041	0.117424	0.0349993	0.972122		0.972122
c23_low - hexane	naive	1.11705	0.170639	0.724593	0.469721		0.972122
c25_high - hexane	naive	0.945499	0.0893138	-0.593279	0.553801		0.972122
c25_low - hexane	naive	1.03393	0.0976523	0.353236	0.724359		0.972122
c27_high - hexane	naive	1.01265	0.119465	0.106579	0.915252		0.972122
c27_low - hexane	naive	0.929886	0.108817	-0.621189	0.535327		0.972122

## Sheet: Table S4 Ovary activation
Table S4a: Summary table
Effect		Estimate	SE	z-value	p-value
(Intercept) hexane.experienced		-0.557613	0.282314	-1.97515	0.0482511	*
treatmentc23_high		-0.517565	0.404924	-1.27818	0.201187
treatmentc23_low		0.627556	0.471623	1.33063	0.18331
treatmentc25_high		-0.481429	0.394757	-1.21956	0.222632
treatmentc25_low		-0.295041	0.392586	-0.751532	0.452333
treatmentc27_high		-0.307521	0.403191	-0.762717	0.445632
treatmentc27_low		-0.212109	0.496579	-0.42714	0.669278
worker_typenaive		1.3849	0.467143	2.96462	0.00303054	**
bodysizec		0.448168	0.309042	1.45019	0.147006
treatmentc23_high:worker_type naive		-1.57031	0.789101	-1.99	0.0465909	*
treatmentc23_low:worker_typenaive		-1.75145	0.843308	-2.07688	0.0378128	*
treatmentc25_high:worker_typenaive		-0.849726	0.63087	-1.34691	0.178008
treatmentc25_low:worker_typenaive		-0.520813	0.626086	-0.831855	0.405491
treatmentc27_high:worker_typenaive		-1.58123	0.762284	-2.07433	0.038049	*
treatmentc27_low:worker_typenaive		-0.378666	0.776018	-0.487961	0.625578
Table S4b: Least square means table
Treatment	Worker type	Mean proportion with active ovaries		Lower 95% CL	Upper 95% CL
hexane	experienced	0.362604		0.248686	0.494368
c23_high	experienced	0.255365		0.156141	0.388606
c23_low	experienced	0.515443		0.325211	0.701303
c25_high	experienced	0.261113		0.166195	0.385197
c25_low	experienced	0.308303		0.197619	0.446484
c27_high	experienced	0.320785		0.209315	0.457287
c27_low	experienced	0.315284		0.164198	0.519055
hexane	naive	0.702117		0.541301	0.824801
c23_high	naive	0.221867		0.0815362	0.478017
c23_low	naive	0.425508		0.180778	0.71314
c25_high	naive	0.413422		0.257262	0.589179
c25_low	naive	0.517375		0.342549	0.688048
c27_high	naive	0.260167		0.104985	0.513203
c27_low	naive	0.558262		0.319304	0.772977
Table S4c: Contrasts table
Contrast	Worker type	Odds ratio	SE	z-ratio	p-value		FDR-corrected p-value
c23_high - hexane	experienced	0.59597	0.241323	-1.27818	0.201187		0.445265
c23_low - hexane	experienced	1.87303	0.883363	1.33063	0.18331		0.445265
c25_high - hexane	experienced	0.6179	0.24392	-1.21956	0.222632		0.445265
c25_low - hexane	experienced	0.744501	0.292281	-0.751532	0.452333		0.542799
c27_high - hexane	experienced	0.735267	0.296454	-0.762717	0.445632		0.542799
c27_low - hexane	experienced	0.808877	0.401671	-0.42714	0.669278		0.669278
c23_high - hexane	naive	0.12395	0.0841867	-3.07403	0.00211186	**	0.0106881	*
c23_low - hexane	naive	0.325012	0.22713	-1.60824	0.107783		0.12934
c25_high - hexane	naive	0.264172	0.130115	-2.70264	0.00687915	**	0.0137583	*
c25_low - hexane	naive	0.442261	0.215509	-1.67428	0.0940763		0.12934
c27_high - hexane	naive	0.151261	0.0980255	-2.91449	0.0035627	**	0.0106881	*
c27_low - hexane	naive	0.553898	0.331162	-0.988123	0.323092		0.323092

## Sheet: Table S5 Oocyte size
Table S5a: Anova table
Effect			df	Chi.sq	p-value
treatment			6	12.8535	0.0454218	*
worker_type			1	4.24446	0.0393787	*
bodysizec			1	30.5271	3.2923e-08	***
Table S5b: Summary table
Effect	Estimate	SE	z-value	p-value		FDR-corrected p-value
(Intercept) hexane.experienced	0.155217	0.134119	1.15731	0.247146		0.444863
treatmentc23_high	0.00495652	0.147025	0.033712	0.973107		0.973107
treatmentc23_low	-0.0673016	0.183918	-0.365933	0.714415		0.918534
treatmentc25_high	-0.237306	0.134029	-1.77056	0.0766333	.	0.172425
treatmentc25_low	-0.0192707	0.136737	-0.140932	0.887923		0.973107
treatmentc27_high	-0.0710902	0.147247	-0.482794	0.629242		0.918534
treatmentc27_low	0.38547	0.17575	2.19329	0.0282868	*	0.118136
worker_typenaive	0.515242	0.250092	2.06021	0.0393787	*	0.118136
bodysizec	0.714846	0.129381	5.52514	3.2923e-08	***	2.96307e-07	***
Table S5c: Least square means table
Treatment	Worker type	Mean ovary size (mm)		Lower 95% CL	Upper 95% CL
hexane	experienced	1.78999		1.64696	1.93302
c23_high	experienced	1.82432		1.65939	1.98925
c23_low	experienced	1.79123		1.56649	2.01597
c25_high	experienced	1.62855		1.48268	1.77443
c25_low	experienced	1.79073		1.63898	1.94247
c27_high	experienced	1.765		1.59883	1.93117
c27_low	experienced	2.11942		1.91634	2.32249
hexane	naive	2.19937		2.05816	2.34059
c23_high	naive	2.23037		2.05765	2.40309
c23_low	naive	2.2005		1.98269	2.41832
c25_high	naive	2.04875		1.89327	2.20423
c25_low	naive	2.20004		2.04813	2.35196
c27_high	naive	2.17659		1.99994	2.35323
c27_low	naive	2.48312		2.30986	2.65637

## Sheet: Table S6 Oocyte resorption
Table S6a: Summary table
Effect		Estimate	SE	z-value	p-value
(Intercept) hexane.experienced		-1.14995	0.299412	-3.84068	0.000122696	***
treatmentc23_high		1.07402	0.409152	2.62499	0.00866518	**
treatmentc23_low		-0.22642	0.563111	-0.402088	0.687619
treatmentc25_high		0.536788	0.401665	1.33641	0.181416
treatmentc25_low		0.996862	0.409937	2.43174	0.0150264	*
treatmentc27_high		0.647799	0.420411	1.54087	0.123348
treatmentc27_low		1.39341	0.498652	2.79436	0.00520027	**
worker_typenaive		-0.487937	0.504239	-0.96767	0.333209
bodysizec		0.676992	0.304672	2.22204	0.0262809	*
treatmentc23_high:worker_type naive		0.834929	0.773362	1.07961	0.280316
treatmentc23_low:worker_typenaive		2.2932	0.944491	2.42798	0.0151833	*
treatmentc25_high:worker_typenaive		0.658815	0.690343	0.95433	0.339917
treatmentc25_low:worker_typenaive		-0.210169	0.697139	-0.301473	0.763054
treatmentc27_high:worker_typenaive		1.10582	0.779627	1.4184	0.156073
treatmentc27_low:worker_typenaive		0.0224591	0.817835	0.0274617	0.978091
Table S6b: Least square means table
Treatment	Worker type	Mean proportion with resorbed oocytes	SE	Lower 95% CL	Upper 95% CL
hexane	experienced	0.240478	0.0546876	0.149707	0.362803
c23_high	experienced	0.480999	0.0699538	0.348586	0.616137
c23_low	experienced	0.201575	0.0775399	0.089418	0.393602
c25_high	experienced	0.351313	0.0619825	0.241157	0.479962
c25_low	experienced	0.461776	0.0697226	0.331142	0.597878
c27_high	experienced	0.37701	0.0702961	0.251832	0.521074
c27_low	experienced	0.56054	0.0977034	0.369579	0.735115
hexane	naive	0.162738	0.0563563	0.0795367	0.304209
c23_high	naive	0.567327	0.125437	0.32506	0.781174
c23_low	naive	0.605584	0.151318	0.307274	0.841638
c25_high	naive	0.391171	0.0921896	0.231281	0.578423
c25_low	naive	0.29916	0.0827968	0.164475	0.480683
c27_high	naive	0.528875	0.128179	0.290565	0.754711
c27_low	naive	0.444696	0.125949	0.227624	0.685147
Table S6c: Contrasts table
Contrast	Worker type	Odds ratio	SE	z-ratio	p-value		FDR-corrected p-value
c23_high - hexane	experienced	2.92712	1.19764	2.62499	0.00866518	**	0.0259955	*
c23_low - hexane	experienced	0.797383	0.449015	-0.402088	0.687619		0.687619
c25_high - hexane	experienced	1.7105	0.68705	1.33641	0.181416		0.2177
c25_low - hexane	experienced	2.70976	1.11083	2.43174	0.0150264	*	0.0300527	*
c27_high - hexane	experienced	1.91133	0.803544	1.54087	0.123348		0.185022
c27_low - hexane	experienced	4.02858	2.00886	2.79436	0.00520027	**	0.0259955	*
c23_high - hexane	naive	6.746	4.44859	2.8948	0.00379406	**	0.0154856	*
c23_low - hexane	naive	7.89937	6.00383	2.71931	0.00654181	**	0.0154856	*
c25_high - hexane	naive	3.30555	1.86193	2.1226	0.0337878	*	0.0405453	*
c25_low - hexane	naive	2.19612	1.24087	1.39231	0.163829		0.163829
c27_high - hexane	naive	5.7755	3.80313	2.66308	0.00774281	**	0.0154856	*
c27_low - hexane	naive	4.12008	2.70206	2.15891	0.0308574	*	0.0405453	*

## Sheet: Table S7 Sample size
Table S7: Sample sizes (number of cages)
Treatment	Experienced	Naïve
hexane	23	16
c23_high	20	6
c23_low	10	4
c25_high	23	13
c25_low	21	12
c27_high	20	6
c27_low	10	6
