# Supplementary material for: Conserved queen pheromones in bumblebees: a reply to Amsalem et al
Source: PeerJ. 2017 May 16;5:e3332. doi: 10.7717/peerj.3332 (PMC5436554; doi:10.7717/peerj.3332)
Supplement: Supplemental Information 5 — Raw data in a .csv file. [file peerj-05-3332-s005.csv]

cage_id	worker_type	treatment	colony_id	resorbed	body_size_mm	avg_terminal_oocyte_diam_mm	comments
1	naive	hexane	mix	0	3.68	2.667
1	naive	hexane	mix	0	3.36	1.817
1	naive	hexane	mix	0	3.45	2.267
3	naive	hexane	mix	0	3.38	0.383
3	naive	hexane	mix	0	3.4	2.583
3	naive	hexane	mix	0	3.6	2.5
5	naive	c25_high	mix	0	3.72	2.517
5	naive	c25_high	mix	1	3.65	1.533
5	naive	c25_high	mix	1	3.86	1.917
8	naive	hexane	mix	0	3.03	2.167
8	naive	hexane	mix	0	3.2	2.633
8	naive	hexane	mix	1	2.96	1.283
9	naive	c25_high	mix	NA	3.24	2.567	no data for resorption
9	naive	c25_high	mix	1	3.5	1.167
9	naive	c25_high	mix	1	3.34	1.167
10	naive	c25_low	mix	0	3.26	2.35
10	naive	c25_low	mix	0	3.58	1.5
10	naive	c25_low	mix	0	3.49	1.25
11	naive	c25_low	mix	0	3.49	2.35
11	naive	c25_low	mix	1	3.43	2.017
11	naive	c25_low	mix	1	3.18	1.85
12	naive	c25_low	mix	0	3.81	1.833
12	naive	c25_low	mix	0	3.76	2.583
12	naive	c25_low	mix	0	3.7	2.033
13	naive	c25_low	mix	0	3.27	2.8
13	naive	c25_low	mix	0	3.75	2.1
13	naive	c25_low	mix	1	3.59	1.45
14	naive	c25_high	mix	0	2.72	2.35
14	naive	c25_high	mix	0	2.84	1.05
14	naive	c25_high	mix	0	3.17	2.917
15	naive	hexane	mix	0	3.95	2.65
15	naive	hexane	mix	0	3.74	3.283
15	naive	hexane	mix	1	3.42	2.183
16	naive	hexane	mix	NA	3.56	2	no data for resorption
16	naive	hexane	mix	0	3.89	1.333
16	naive	hexane	mix	0	3.5	2.667
17	naive	hexane	mix	0	3.68	2.867
17	naive	hexane	mix	0	3.67	2.6
17	naive	hexane	mix	0	3.65	2.7
18	naive	c25_low	mix	0	3.67	2.767
18	naive	c25_low	mix	0	3.54	1.95
18	naive	c25_low	mix	0	3.3	2.767
19	naive	c25_high	mix	0	3.5	2.783
19	naive	c25_high	mix	0	3.35	2.783
21	experienced	c25_high	a	0	3.35	0.767
21	experienced	c25_high	a	0	3.1	1.433
21	experienced	c25_high	a	1	3.19	1.167
22	experienced	c25_low	c	NA	3.57	1.217	no data for resorption
22	experienced	c25_low	c	0	3.31	2.517
22	experienced	c25_low	c	0	3	2.567
23	experienced	hexane	b	0	3.4	1.683
23	experienced	hexane	b	0	3.58	2.9
23	experienced	hexane	b	1	3.47	1.717
24	experienced	c25_high	a	0	3.46	2.467
24	experienced	c25_high	a	1	3.08	0.667
24	experienced	c25_high	a	1	3.44	0.7
25	experienced	c25_low	a	0	3.6	2.95
25	experienced	c25_low	a	0	3.08	1.633
25	experienced	c25_low	a	1	2.76	1.333
26	naive	hexane	mix	NA	3.28	2.317	no data for resorption
26	naive	hexane	mix	0	3.92	2.7
26	naive	hexane	mix	0	4.03	2.733
27	naive	c25_low	mix	NA	3.5	1.283	no data for resorption
27	naive	c25_low	mix	0	3.62	3.167
27	naive	c25_low	mix	1	3.67	1.75
28	naive	c25_high	mix	0	3.78	2.833
28	naive	c25_high	mix	1	3.92	2.417
28	naive	c25_high	mix	1	4.02	2.5
29	experienced	c25_low	a	0	3.64	2.85
29	experienced	c25_low	a	1	3.07	0.4
29	experienced	c25_low	a	1	3.48	1.333
30	naive	c25_high	mix	NA	3.9	1.983	no data for resorption
30	naive	c25_high	mix	NA	3.31	1.267	no data for resorption
30	naive	c25_high	mix	NA	4.2	1.583	no data for resorption
32	naive	c25_high	mix	0	3.71	2.5
32	naive	c25_high	mix	0	3.63	2.617
32	naive	c25_high	mix	1	3.46	1.817
33	naive	c25_high	mix	0	3.17	1.833
33	naive	c25_high	mix	1	3.44	2
33	naive	c25_high	mix	1	3.61	2.183
34	naive	c25_high	mix	NA	3.42	2.333	no data for resorption
34	naive	c25_high	mix	0	3.35	1.85
34	naive	c25_high	mix	1	3.76	2.183
35	naive	c25_low	mix	0	3.88	2.783
35	naive	c25_low	mix	0	3.4	2.75
35	naive	c25_low	mix	1	3.6	2.017
36	naive	hexane	mix	0	3.34	2.667
36	naive	hexane	mix	0	3.32	2.85
36	naive	hexane	mix	0	3.9	2.65
38	naive	c25_low	mix	0	4.02	2.333
38	naive	c25_low	mix	0	3.87	2.35
38	naive	c25_low	mix	1	3.84	2.417
39	naive	hexane	mix	0	3.97	2.583
39	naive	hexane	mix	0	4	2.767
39	naive	hexane	mix	1	3.72	1.2
40	experienced	c25_high	a	0	3.54	1.533
40	experienced	c25_high	a	0	3.6	0.833
40	experienced	c25_high	a	0	3.39	0.317
41	experienced	hexane	a	0	3.22	2.5
41	experienced	hexane	a	0	3.96	2.717
41	experienced	hexane	a	1	3.42	0.6
42	naive	c25_low	mix	0	3.96	2.45
42	naive	c25_low	mix	1	3.88	2.583
42	naive	c25_low	mix	1	4.05	2.417
43	naive	hexane	mix	0	3.85	2.633
43	naive	hexane	mix	0	3.48	2.067
44	naive	c25_low	mix	1	3.91	2
44	naive	c25_low	mix	1	4.3	2.35
44	naive	c25_low	mix	1	4.06	1.833
46	experienced	hexane	a	0	3.62	0.4
46	experienced	hexane	a	0	3.76	2
46	experienced	hexane	a	1	3.79	1.75
47	experienced	hexane	b	0	3.47	1.083
47	experienced	hexane	b	1	3.41	1.133
47	experienced	hexane	b	1	3.23	1
49	experienced	c25_low	a	0	3.57	1.583
49	experienced	c25_low	a	0	3.16	1.733
49	experienced	c25_low	a	0	3.3	2.283
50	experienced	c25_low	a	0	3.76	0.417
50	experienced	c25_low	a	0	3.6	0.35
50	experienced	c25_low	a	0	3.58	2.7
51	experienced	c25_high	a	0	3.42	0.333
51	experienced	c25_high	a	0	3.66	2.283
51	experienced	c25_high	a	1	3.49	1.583
52	experienced	c25_high	a	0	3.66	0.333
52	experienced	c25_high	a	0	3.59	2
52	experienced	c25_high	a	0	4.23	2.283
53	experienced	c25_high	a	0	3.62	2.483
53	experienced	c25_high	a	0	3.47	2.733
53	experienced	c25_high	a	1	3.16	1.817
54	experienced	c25_high	a	0	3.91	1.267
54	experienced	c25_high	a	1	3.94	2
54	experienced	c25_high	a	1	3.71	2.25
55	experienced	c25_low	a	NA	3.79	1.017	no data for resorption
55	experienced	c25_low	a	0	3.29	2.45
55	experienced	c25_low	a	1	3.42	1.133
56	experienced	hexane	a	0	3.32	1.083
56	experienced	hexane	a	0	3.45	2.683
56	experienced	hexane	a	0	3.5	1.083
57	naive	c25_low	mix	0	3.88	2.417
57	naive	c25_low	mix	0	3.88	2.517
57	naive	c25_low	mix	0	3.56	1.533
58	naive	hexane	mix	0	4.19	2.333
58	naive	hexane	mix	0	3.85	2.633
58	naive	hexane	mix	0	3.95	2.083
59	naive	hexane	mix	0	4.27	1.917
59	naive	hexane	mix	0	4.42	2.85
59	naive	hexane	mix	0	4.19	2.783
60	naive	hexane	mix	0	4.16	2.8
60	naive	hexane	mix	1	4.24	1.917
60	naive	hexane	mix	1	3.92	2.333
61	naive	c25_high	mix	NA	3.88	1.983	no data for resorption
61	naive	c25_high	mix	0	4.3	2.383
61	naive	c25_high	mix	1	3.77	2
62	naive	c25_high	mix	0	4.41	1.367
62	naive	c25_high	mix	0	3.73	2.333
62	naive	c25_high	mix	1	3.48	2.167
63	naive	c25_low	mix	NA	3.75	2.917	no data for resorption
63	naive	c25_low	mix	0	4.03	3.083
63	naive	c25_low	mix	0	3.95	3.017
64	experienced	c25_low	d	0	3.1	1.25
64	experienced	c25_low	d	1	3.43	1.417
64	experienced	c25_low	d	1	3.43	1.783
66	experienced	c25_low	a	NA	3.65	2.583	no data for resorption
66	experienced	c25_low	a	1	3.66	2.5
66	experienced	c25_low	a	1	3.99	2.067
67	experienced	c25_high	d	0	3.55	2.833
67	experienced	c25_high	d	0	3.69	3.033
67	experienced	c25_high	d	0	3.25	2.583
68	experienced	c25_high	a	0	3.81	0.283
68	experienced	c25_high	a	0	3.35	0.483
68	experienced	c25_high	a	0	3.69	3.117
69	experienced	c25_high	a	0	3.82	1.867
69	experienced	c25_high	a	0	3.35	0.317
69	experienced	c25_high	a	1	3.84	2.017
70	experienced	hexane	a	0	3.37	2.867
70	experienced	hexane	a	0	3.8	2.117
70	experienced	hexane	a	0	4.17	3.1
71	experienced	hexane	a	NA	3.71	1.2	no data for resorption
71	experienced	hexane	a	0	3.42	2.2
71	experienced	hexane	a	1	3.91	0.583
72	experienced	c25_high	d	0	3.65	0.5
72	experienced	c25_high	d	0	3.45	2.117
72	experienced	c25_high	d	0	3.63	1.433
73	naive	c25_high	mix	0	4.27	3.083
73	naive	c25_high	mix	0	3.95	1.767
73	naive	c25_high	mix	0	4.32	2.783
74	naive	c25_high	mix	0	3.24	2.6
74	naive	c25_high	mix	0	4.04	3
74	naive	c25_high	mix	1	4.13	2.567
75	experienced	c25_low	a	0	4.05	1.75
75	experienced	c25_low	a	0	3.65	3.167
75	experienced	c25_low	a	1	3.7	1.3
76	experienced	c25_low	a	1	3.97	1.75
76	experienced	c25_low	a	1	4.23	2
76	experienced	c25_low	a	1	3.89	1.417
77	experienced	hexane	a	0	3.69	2.767
77	experienced	hexane	a	1	3.64	0.417
77	experienced	hexane	a	1	3.14	2
78	experienced	c25_high	d	0	3.21	0.233
78	experienced	c25_high	d	0	3.52	2.483
78	experienced	c25_high	d	1	3.25	1.917
79	experienced	c25_high	a	0	4.11	2.4
79	experienced	c25_high	a	0	3.34	2.767
79	experienced	c25_high	a	1	3.4	1.667
80	experienced	c25_high	d	0	3.42	0.867
80	experienced	c25_high	d	1	4.15	1.667
80	experienced	c25_high	d	1	2.97	1.7
81	experienced	hexane	d	0	3.23	1.15
81	experienced	hexane	d	0	3.12	2.2
81	experienced	hexane	d	0	3.2	2.333
82	experienced	c25_low	b	1	3.8	0.6
82	experienced	c25_low	b	1	3.48	1
82	experienced	c25_low	b	1	4.25	2.5
83	experienced	c23_high	a	1	3.8	1.967
83	experienced	c23_high	a	1	4.01	2.583
83	experienced	c23_high	a	1	3.34	1.333
85	experienced	c23_high	a	0	4.03	2.867
85	experienced	c23_high	a	1	3.46	1.617
85	experienced	c23_high	a	1	3.98	1.65
86	experienced	c23_high	a	0	3.62	2
86	experienced	c23_high	a	1	4.11	2.233
86	experienced	c23_high	a	1	3.68	1.7
87	experienced	c23_high	a	0	4.22	2.833
87	experienced	c23_high	a	1	4.15	2.233
87	experienced	c23_high	a	1	4.17	2.617
88	experienced	c27_high	a	0	4.18	2.767
88	experienced	c27_high	a	1	3.79	2.5
89	experienced	c27_high	a	0	4.31	2.75
89	experienced	c27_high	a	0	4.3	2.85
89	experienced	c27_high	a	1	3.93	2.233
90	experienced	c27_high	a	1	3.63	1.9
90	experienced	c27_high	a	1	3.92	1.683
90	experienced	c27_high	a	1	3.78	2.683
91	experienced	c27_high	a	1	4.14	2.083
91	experienced	c27_high	a	1	3.93	1.75
91	experienced	c27_high	a	1	3.36	1.767
92	experienced	c27_high	d	0	3.59	2.083
92	experienced	c27_high	d	0	3.75	2.167
92	experienced	c27_high	d	0	3.22	1.85
93	experienced	c27_high	d	NA	3.49	1.967	no data for resorption
93	experienced	c27_high	d	0	3.53	2.15
93	experienced	c27_high	d	0	3.5	2.617
94	experienced	c27_high	d	0	3.47	0.4
94	experienced	c27_high	d	0	3.18	2.5
94	experienced	c27_high	d	1	3.41	2.483
95	experienced	c23_high	d	0	3.95	2.767
95	experienced	c23_high	d	0	3.71	0.567
95	experienced	c23_high	d	0	3.35	0.317
96	experienced	c23_high	d	0	4.01	2.533
96	experienced	c23_high	d	0	3.87	2.167
96	experienced	c23_high	d	0	3.85	3.167
97	experienced	hexane	d	0	3.82	3.05
97	experienced	hexane	d	0	3.98	1.6
97	experienced	hexane	d	0	3.82	2
98	experienced	hexane	d	0	4.19	2.9
98	experienced	hexane	d	0	3.77	1.125
98	experienced	hexane	d	0	3.86	1.417
99	experienced	c27_high	a	NA	3.54	2.1	no data for resorption
99	experienced	c27_high	a	NA	3.3	0.617	no data for resorption
99	experienced	c27_high	a	NA	3.71	2.25	no data for resorption
100	experienced	c27_high	a	0	3.85	2.525
100	experienced	c27_high	a	0	4.09	2.933
100	experienced	c27_high	a	1	4.05	2
101	experienced	c27_high	a	0	3.1	0.167
101	experienced	c27_high	a	0	3.69	1.033
101	experienced	c27_high	a	1	3.97	1.55
102	experienced	c23_high	a	0	4.19	2.583
102	experienced	c23_high	a	0	3.88	0.167
102	experienced	c23_high	a	1	4.3	1.433
103	experienced	c23_high	a	0	4.02	1.517
103	experienced	c23_high	a	1	3.99	2.333
103	experienced	c23_high	a	1	3.77	1.583
104	experienced	c23_high	a	0	4.08	2.7
104	experienced	c23_high	a	0	4.33	2.3
104	experienced	c23_high	a	0	3.98	2.533
105	experienced	c23_high	a	0	3.2	2.983
105	experienced	c23_high	a	0	4.37	0.633
105	experienced	c23_high	a	1	4.38	2.1
106	experienced	hexane	a	0	3.71	1.667
106	experienced	hexane	a	0	3.78	1.25
106	experienced	hexane	a	1	3.75	2.367
107	experienced	hexane	a	0	3.67	0.333
107	experienced	hexane	a	1	4.07	1.583
107	experienced	hexane	a	1	3.97	2.2
108	experienced	hexane	g	0	3.31	1.6
108	experienced	hexane	g	0	3.48	2.35
108	experienced	hexane	g	1	3.66	2.017
109	experienced	hexane	f	0	3.61	2.5
109	experienced	hexane	f	0	3.66	2.933
109	experienced	hexane	f	1	3.93	2.2
110	experienced	hexane	f	0	3.8	2.3
110	experienced	hexane	f	0	3.77	3.033
110	experienced	hexane	f	1	3.78	1.683
111	experienced	hexane	f	0	3.32	3.083
111	experienced	hexane	f	0	3.48	0.417
111	experienced	hexane	f	1	3.52	1.933
112	experienced	hexane	e	0	3.69	1.85
112	experienced	hexane	e	0	3.98	2.5
112	experienced	hexane	e	0	3.95	2.367
113	experienced	hexane	g	0	3.52	2.35
113	experienced	hexane	g	0	3.37	0.267
113	experienced	hexane	g	0	3.63	0.917
114	experienced	hexane	g	0	3.39	0.267
114	experienced	hexane	g	0	3.13	2.75
114	experienced	hexane	g	1	3.52	2.083
115	experienced	hexane	g	0	3.63	2.45
115	experienced	hexane	g	0	3.17	0.517
115	experienced	hexane	g	0	3.41	0.583
116	experienced	hexane	g	0	3.52	0.267
116	experienced	hexane	g	0	3.46	0.567
116	experienced	hexane	g	1	3.75	2.067
117	experienced	c23_low	g	0	3.49	2.267
117	experienced	c23_low	g	1	3.4	1.333
117	experienced	c23_low	g	1	3.33	2.5
118	experienced	c23_low	g	0	3.55	2.333
118	experienced	c23_low	g	0	3.44	2.05
118	experienced	c23_low	g	0	3.34	2.017
119	experienced	c23_low	e	0	3.29	0.367
119	experienced	c23_low	e	0	3.06	0.15
119	experienced	c23_low	e	0	3.51	1.75
120	experienced	c23_low	f	0	3.55	2.883
120	experienced	c23_low	f	0	3.83	1.283
120	experienced	c23_low	f	0	3.5	0.483
121	experienced	c23_low	g	0	3.7	2.433
121	experienced	c23_low	g	0	3.38	0.15
121	experienced	c23_low	g	0	3.8	0.783
122	experienced	c23_low	g	0	3.51	2.1
122	experienced	c23_low	g	0	3.85	2.533
122	experienced	c23_low	g	0	3.6	0.25
123	experienced	c23_low	e	0	3.62	2.033
123	experienced	c23_low	e	0	3.94	3.167
123	experienced	c23_low	e	1	3.44	2.1
124	experienced	c23_low	e	0	3.14	2.833
124	experienced	c23_low	e	0	3.01	2.833
124	experienced	c23_low	e	1	3.5	2.1
125	naive	c23_low	mix	0	3.02	2.45
125	naive	c23_low	mix	0	3.335	2.617
125	naive	c23_low	mix	0	3.3	2.033
126	experienced	c23_high	f	0	3.34	2.975
126	experienced	c23_high	f	1	3.29	2.533
126	experienced	c23_high	f	1	3.5	1.533
127	experienced	c23_high	g	1	3.27	1.483
127	experienced	c23_high	g	1	3.47	1.15
127	experienced	c23_high	g	1	3.72	2.267
128	experienced	c23_high	g	0	3.72	0.267
128	experienced	c23_high	g	1	3.22	2.117
128	experienced	c23_high	g	1	3.29	1.917
129	experienced	c23_high	e	0	3	3.167
129	experienced	c23_high	e	0	3.52	2.95
129	experienced	c23_high	e	1	3.43	2.1
130	experienced	c23_high	e	0	3.35	1.617
130	experienced	c23_high	e	0	3.05	2.583
130	experienced	c23_high	e	1	3.1	2.267
131	experienced	c23_high	e	1	3.92	1.833
131	experienced	c23_high	e	1	3.8	2.4
131	experienced	c23_high	e	1	3.7	2.25
132	experienced	c23_high	e	0	3.26	1.15
132	experienced	c23_high	e	0	3.95	1.667
132	experienced	c23_high	e	1	3.93	2.767
133	experienced	c23_high	g	0	3.75	2.333
133	experienced	c23_high	g	0	3.37	1.8
133	experienced	c23_high	g	1	3.36	2.05
134	experienced	c23_high	g	0	3.4	1.083
134	experienced	c23_high	g	1	3.38	1.983
134	experienced	c23_high	g	1	3.7	2.1
135	experienced	c23_high	f	0	3.46	0.517
135	experienced	c23_high	f	0	3.56	0.583
135	experienced	c23_high	f	1	3.79	2.333
136	experienced	c27_low	f	0	3.54	2.75
136	experienced	c27_low	f	0	3.36	0.467
136	experienced	c27_low	f	0	3.41	0.583
137	experienced	c27_low	g	0	3.44	0.667
137	experienced	c27_low	g	1	3.34	2.217
137	experienced	c27_low	g	1	3.33	2.417
138	experienced	c27_low	g	1	3.87	2.667
138	experienced	c27_low	g	1	3.45	1.85
138	experienced	c27_low	g	1	3.98	2.217
139	experienced	c27_low	e	0	3.12	2.667
139	experienced	c27_low	e	1	3.15	2.75
139	experienced	c27_low	e	1	2.8	1.85
140	experienced	c27_low	e	0	3.4	1.133
140	experienced	c27_low	e	0	2.91	2.017
140	experienced	c27_low	e	1	3.48	2.083
141	experienced	c27_low	e	0	3.66	2.867
141	experienced	c27_low	e	1	3.64	2.333
141	experienced	c27_low	e	1	3.82	2.583
142	experienced	c27_low	e	0	3.54	2.717
142	experienced	c27_low	e	1	3.71	2.4
142	experienced	c27_low	e	1	3.32	2.167
143	experienced	c27_low	g	0	3.41	1.583
143	experienced	c27_low	g	1	3.34	2.167
143	experienced	c27_low	g	1	3.76	2.467
144	experienced	c27_low	g	0	3.71	3.083
144	experienced	c27_low	g	0	3.65	2.183
144	experienced	c27_low	g	1	3.55	1.083
145	experienced	c27_low	f	0	3.2	2.283
145	experienced	c27_low	f	0	3.29	3.1
145	experienced	c27_low	f	1	3.05	2.45
146	naive	c27_low	mix	0	3.87	2.983
146	naive	c27_low	mix	0	3.56	2.833
146	naive	c27_low	mix	1	3.43	2.417
147	experienced	c27_high	f	0	3.94	3
147	experienced	c27_high	f	0	3.03	1.1
147	experienced	c27_high	f	1	3.37	1.75
148	experienced	c27_high	g	0	3.89	0.317
148	experienced	c27_high	g	0	3.53	1.267
148	experienced	c27_high	g	1	3.22	1.517
149	experienced	c27_high	g	0	3.92	2.167
149	experienced	c27_high	g	0	3.42	2.567
149	experienced	c27_high	g	0	3.5	0.883
150	experienced	c27_high	e	0	3.4	0.65
150	experienced	c27_high	e	0	3.25	2.1
150	experienced	c27_high	e	0	3.5	2.333
151	experienced	c27_high	e	0	3.28	1.45
151	experienced	c27_high	e	0	3.12	0.833
151	experienced	c27_high	e	1	3.49	2.1
152	experienced	c27_high	e	0	3.18	1.833
152	experienced	c27_high	e	0	3.09	0.867
152	experienced	c27_high	e	1	3.4	2.867
153	experienced	c27_high	e	0	3.76	2.25
153	experienced	c27_high	e	1	3.54	2.183
153	experienced	c27_high	e	1	3.27	1.583
154	experienced	c27_high	g	0	3.74	0.217
154	experienced	c27_high	g	0	3.18	1.667
154	experienced	c27_high	g	0	3.16	1.533
155	experienced	c27_high	g	1	4.04	1.917
155	experienced	c27_high	g	1	3.66	1.767
155	experienced	c27_high	g	1	3.76	2.583
156	experienced	c27_high	f	0	3.22	1.583
156	experienced	c27_high	f	0	3.28	2.15
156	experienced	c27_high	f	1	3.4	1.883
157	naive	c27_high	mix	0	4.03	2.75
157	naive	c27_high	mix	1	3.55	2.417
157	naive	c27_high	mix	1	3.93	2.417
158	experienced	c25_low	f	0	3.52	2.567
158	experienced	c25_low	f	0	3.23	2
158	experienced	c25_low	f	0	3.08	2.2
159	experienced	c25_low	g	0	3.79	0.5
159	experienced	c25_low	g	0	3.43	1.833
159	experienced	c25_low	g	1	3.8	2.533
160	experienced	c25_low	g	0	3.68	2
160	experienced	c25_low	g	0	3.33	2.183
160	experienced	c25_low	g	0	3.29	0.55
161	experienced	c25_low	e	0	2.97	2.9
161	experienced	c25_low	e	1	3.47	2.583
161	experienced	c25_low	e	1	3.3	0.883
162	experienced	c25_low	e	0	3.53	2.917
162	experienced	c25_low	e	1	3.66	2.75
162	experienced	c25_low	e	1	3.44	2.367
163	experienced	c25_low	e	0	3.78	2.917
163	experienced	c25_low	e	1	3.95	2.25
163	experienced	c25_low	e	1	3.69	1.167
164	experienced	c25_low	g	0	2.9	1.35
164	experienced	c25_low	g	1	3.98	1.717
164	experienced	c25_low	g	1	3.55	1.367
165	experienced	c25_low	g	0	2.93	0.5
165	experienced	c25_low	g	1	3.94	1.967
165	experienced	c25_low	g	1	3.6	1.917
166	experienced	c25_high	f	0	3.55	0.283
166	experienced	c25_high	f	1	3.37	2.1
166	experienced	c25_high	f	1	3.63	2.183
167	experienced	c25_high	g	0	3.48	1.817
167	experienced	c25_high	g	0	3.2	0.467
167	experienced	c25_high	g	1	3.8	2.25
168	experienced	c25_high	g	0	3.33	0.483
168	experienced	c25_high	g	0	3.65	0.25
168	experienced	c25_high	g	0	3.16	0.25
169	experienced	c25_high	e	0	2.86	2.017
169	experienced	c25_high	e	0	3.56	2.767
169	experienced	c25_high	e	1	3.16	2.083
170	experienced	c25_high	e	0	3.774	2.467
170	experienced	c25_high	e	0	3.82	2.95
170	experienced	c25_high	e	1	3.68	2.2
171	experienced	c25_high	e	1	3.71	2.083
171	experienced	c25_high	e	1	3.24	2.017
171	experienced	c25_high	e	1	3.28	1.733
172	experienced	c25_high	e	0	3.91	1.167
172	experienced	c25_high	e	0	3.84	0.75
172	experienced	c25_high	e	1	3.87	2.2
173	experienced	c25_high	g	0	3.74	2.95
173	experienced	c25_high	g	1	3.67	2.633
173	experienced	c25_high	g	1	3.64	3
174	experienced	c25_high	f	0	3.44	0.233
174	experienced	c25_high	f	0	3.34	1
174	experienced	c25_high	f	1	3.56	1.833
175	naive	c27_low	mix	1	3.81	2.417
175	naive	c27_low	mix	1	3.69	2.583
175	naive	c27_low	mix	1	3.46	2.483
176	naive	c23_high	mix	0	3.27	2.833
176	naive	c23_high	mix	0	3.28	2.933
176	naive	c23_high	mix	1	3.15	2.45
177	naive	c27_high	mix	0	3.27	2.433
177	naive	c27_high	mix	0	4.03	2.417
177	naive	c27_high	mix	0	3.86	2.7
178	naive	c27_high	mix	0	3.94	2.45
178	naive	c27_high	mix	1	3.94	2.467
178	naive	c27_high	mix	1	3.95	2.4
179	naive	c23_high	mix	1	3.85	2.233
179	naive	c23_high	mix	1	3.38	2.333
179	naive	c23_high	mix	1	3.53	2.517
180	naive	c23_high	mix	0	3.54	2.483
180	naive	c23_high	mix	1	3.68	2.433
180	naive	c23_high	mix	1	4.13	2.5
181	naive	c27_low	mix	0	3.82	3
181	naive	c27_low	mix	0	3.76	2.75
181	naive	c27_low	mix	1	3.38	2.083
182	naive	hexane	mix	0	3.21	2.667
182	naive	hexane	mix	1	3.24	2.75
182	naive	hexane	mix	1	3.1	2.583
183	naive	c23_low	mix	1	3.95	2.183
183	naive	c23_low	mix	1	3.87	2.733
183	naive	c23_low	mix	1	3.88	2.767
184	naive	c23_low	mix	1	3.36	2
184	naive	c23_low	mix	1	3.49	1.95
184	naive	c23_low	mix	1	3.26	2.25
185	naive	c23_high	mix	0	3.63	2.75
185	naive	c23_high	mix	0	3.43	1.7
185	naive	c23_high	mix	1	4.2	2.75
186	naive	hexane	mix	0	3.22	2.567
186	naive	hexane	mix	0	3.66	2.5
186	naive	hexane	mix	1	3	2.517
187	naive	c27_low	mix	0	3.53	2.667
187	naive	c27_low	mix	0	3.45	2.767
187	naive	c27_low	mix	1	3.5	2.25
188	naive	c27_low	mix	0	3.17	2.85
188	naive	c27_low	mix	0	3.64	2.6
188	naive	c27_low	mix	1	3.47	2.617
189	naive	c27_high	mix	1	3.98	2.583
189	naive	c27_high	mix	1	4.15	2.25
189	naive	c27_high	mix	1	4.18	2.333
191	naive	c23_high	mix	0	3.07	1.5
191	naive	c23_high	mix	0	3.09	0.283
191	naive	c23_high	mix	1	3.64	2.767
192	naive	hexane	mix	0	3.85	2.567
192	naive	hexane	mix	0	3.74	2.683
192	naive	hexane	mix	0	3.13	0.917
193	naive	c23_high	mix	0	3.52	1.917
193	naive	c23_high	mix	1	3.79	1.917
193	naive	c23_high	mix	1	3.57	2.333
194	naive	c23_low	mix	0	3.74	2.767
194	naive	c23_low	mix	0	3.12	2.267
194	naive	c23_low	mix	1	3.51	2.75
195	naive	c27_high	mix	0	3.94	1.833
195	naive	c27_high	mix	1	3.46	1.917
195	naive	c27_high	mix	1	3.83	2.433
196	naive	c27_low	mix	0	4.19	2.683
196	naive	c27_low	mix	0	2.87	2.983
196	naive	c27_low	mix	1	3.82	2.35
197	naive	c27_high	mix	0	3.2	1.8
197	naive	c27_high	mix	0	3.13	1.9
197	naive	c27_high	mix	1	3.51	2.367
198	experienced	c23_low	e	0	3.67	2.733
198	experienced	c23_low	e	0	3.54	2.433
198	experienced	c23_low	e	1	3.51	2.267
199	experienced	c25_low	e	0	3.35	2.017
199	experienced	c25_low	e	0	3.75	2.95
199	experienced	c25_low	e	0	3.19	0.267
200	experienced	c25_low	g	0	3.2	2.25
200	experienced	c25_low	g	0	3.81	2.35
200	experienced	c25_low	g	1	3.39	0.783
201	experienced	hexane	g	0	4.14	3.25
201	experienced	hexane	g	0	3.61	1.483
201	experienced	hexane	g	0	3.44	1.533
202	experienced	c23_low	e	0	3.45	1.65
202	experienced	c23_low	e	0	3.61	2.367
202	experienced	c23_low	e	1	3.68	2.45
