# Supplementary material for: Conserved queen pheromones in bumblebees: a reply to Amsalem et al
Source: PeerJ. 2017 May 16;5:e3332. doi: 10.7717/peerj.3332 (PMC5436554; doi:10.7717/peerj.3332)
Supplement: Supplemental Information 6 — Needed to perform our reanalysis of this data, including body size. [file peerj-05-3332-s006.csv]

colony_id	treatment	ovary_development_score	reproductive	regressed	thorax_width	colony_size
10T	C20_oleate	0	0	0	5.38	96
10T	C20_oleate	0	0	0	4.46	96
10T	C20_oleate	0	0	0	4	96
10T	C20_oleate	3	0	0	4.92	96
10T	C20_oleate	0	0	0	5.54	96
10T	C20_oleate	5	0	1	4.77	96
10T	C20_oleate	5	0	1	4.77	96
10T	C20_oleate	0	0	0	4	96
10T	C20_oleate	0	0	0	4.92	96
10T	C20_oleate	0	0	0	5.23	96
10T	C20_oleate	0	0	0	4.61	96
10T	C20_oleate	0	0	0	4.77	96
10T	C20_oleate	0	0	0	5.38	96
10T	C20_oleate	0	0	0	4	96
10T	C20_oleate	0	0	0	4.92	96
10T	C20_oleate	0	0	0	5.54	96
10T	C20_oleate	0	0	0	3.84	96
10T	C20_oleate	0	0	0	4.77	96
10T	C20_oleate	0	0	0	5.84	96
10T	C20_oleate	0	0	0	4.77	96
10T	C20_oleate	4	1	0	5.23	96
10T	C20_oleate	4	1	0	5.07	96
10T	C20_oleate	2	0	0	5.38	96
10T	C20_oleate	0	0	0	4.92	96
10T	C20_oleate	0	0	0	4.77	96
10T	C20_oleate	0	0	0	5.07	96
10T	C20_oleate	0	0	0	4.15	96
10T	C20_oleate	0	0	0	4.46	96
10T	C20_oleate	0	0	0	4.15	96
10T	C20_oleate	3	0	0	5.07	96
10T	C20_oleate	0	0	0	3.84	96
10T	C20_oleate	0	0	0	4.15	96
10T	C20_oleate	3	0	0	5.07	96
10T	C20_oleate	1	0	0	5.23	96
10T	C20_oleate	0	0	0	5.07	96
10T	C20_oleate	0	0	0	4.92	96
10T	C20_oleate	0	0	0	4.46	96
10T	C20_oleate	0	0	0	5.54	96
10T	C20_oleate	4	1	0	4.92	96
10T	C20_oleate	0	0	0	4	96
10T	C20_oleate	0	0	0	4.77	96
10T	C20_oleate	5	0	1	4.92	96
10T	C20_oleate	0	0	0	5.38	96
10T	C20_oleate	5	0	1	4.46	96
10T	C20_oleate	0	0	0	4.61	96
10T	C20_oleate	0	0	0	5.07	96
10T	C20_oleate	5	0	1	4.77	96
10T	C20_oleate	0	0	0	3.84	96
10T	C20_oleate	5	0	1	5.38	96
10T	C20_oleate	0	0	0	4.77	96
10T	C20_oleate	0	0	0	5.07	96
10T	C20_oleate	0	0	0	5.54	96
10T	C20_oleate	0	0	0	4.61	96
10T	C20_oleate	4	1	0	4.61	96
10T	C20_oleate	0	0	0	5.23	96
10T	C20_oleate	5	0	1	4.46	96
10T	C20_oleate	0	0	0	4.77	96
10T	C20_oleate	0	0	0	4.61	96
10T	C20_oleate	5	0	1	5.23	96
10T	C20_oleate	5	0	1	4.46	96
10T	C20_oleate	0	0	0	4.92	96
10T	C20_oleate	4	1	0	5.07	96
10T	C20_oleate	0	0	0	4.46	96
10T	C20_oleate	0	0	0	4.77	96
10T	C20_oleate	5	0	1	5.07	96
10T	C20_oleate	0	0	0	4.61	96
10T	C20_oleate	0	0	0	4.92	96
10T	C20_oleate	5	0	1	4	96
10T	C20_oleate	0	0	0	4.77	96
10T	C20_oleate	5	0	1	5.23	96
10T	C20_oleate	0	0	0	4.77	96
10T	C20_oleate	0	0	0	4.46	96
10T	C20_oleate	0	0	0	4.61	96
10T	C20_oleate	0	0	0	3.84	96
10T	C20_oleate	0	0	0	4.46	96
10T	C20_oleate	4	1	0	4.92	96
10T	C20_oleate	0	0	0	4.15	96
10T	C20_oleate	0	0	0	4.61	96
10T	C20_oleate	0	0	0	5.38	96
10T	C20_oleate	0	0	0	4.31	96
10T	C20_oleate	0	0	0	5.38	96
10T	C20_oleate	0	0	0	4.92	96
10T	C20_oleate	0	0	0	5.38	96
10T	C20_oleate	0	0	0	5.23	96
10T	C20_oleate	0	0	0	4.46	96
10T	C20_oleate	0	0	0	4.61	96
10T	C20_oleate	3	0	0	4.46	96
10T	C20_oleate	0	0	0	4.61	96
10T	C20_oleate	0	0	0	4.77	96
10T	C20_oleate	0	0	0	3.69	96
10T	C20_oleate	0	0	0	4.61	96
10T	C20_oleate	2	0	0	5.07	96
11T	C20_oleate	0	0	0	5.38	43
11T	C20_oleate	5	0	1	5.23	43
11T	C20_oleate	0	0	0	5.23	43
11T	C20_oleate	5	0	1	4.61	43
11T	C20_oleate	5	0	1	4.77	43
11T	C20_oleate	0	0	0	4.15	43
11T	C20_oleate	5	0	1	4.92	43
11T	C20_oleate	0	0	0	4.92	43
11T	C20_oleate	0	0	0	4.61	43
11T	C20_oleate	0	0	0	4.46	43
11T	C20_oleate	0	0	0	5.23	43
11T	C20_oleate	0	0	0	5.84	43
11T	C20_oleate	0	0	0	5.07	43
11T	C20_oleate	0	0	0	4.31	43
11T	C20_oleate	0	0	0	3.23	43
11T	C20_oleate	5	0	1	4.77	43
11T	C20_oleate	5	0	1	5.23	43
11T	C20_oleate	0	0	0	4.46	43
11T	C20_oleate	0	0	0	5.38	43
11T	C20_oleate	4	1	0	5.23	43
11T	C20_oleate	0	0	0	3.84	43
11T	C20_oleate	0	0	0	4.61	43
11T	C20_oleate	0	0	0	5.23	43
11T	C20_oleate	0	0	0	5.38	43
11T	C20_oleate	5	0	1	4.46	43
11T	C20_oleate	0	0	0	4.77	43
11T	C20_oleate	4	1	0	5.54	43
11T	C20_oleate	0	0	0	4.92	43
11T	C20_oleate	0	0	0	4.15	43
11T	C20_oleate	0	0	0	4.77	43
11T	C20_oleate	0	0	0	4.31	43
11T	C20_oleate	0	0	0	4.77	43
11T	C20_oleate	5	0	1	6.15	43
11T	C20_oleate	0	0	0	4.77	43
11T	C20_oleate	3	0	0	4.15	43
11T	C20_oleate	0	0	0	5.84	43
11T	C20_oleate	0	0	0	4.31	43
11T	C20_oleate	0	0	0	4.77	43
11T	C20_oleate	5	0	1	4.77	43
12T	C20_oleate	4	1	0	5.54	85
12T	C20_oleate	0	0	0	3.84	85
12T	C20_oleate	4	1	0	5.23	85
12T	C20_oleate	4	1	0	5.69	85
12T	C20_oleate	4	1	0	6	85
12T	C20_oleate	3	0	0	4.92	85
12T	C20_oleate	0	0	0	4.92	85
12T	C20_oleate	5	0	1	5.23	85
12T	C20_oleate	4	1	0	6.15	85
12T	C20_oleate	0	0	0	4.77	85
12T	C20_oleate	0	0	0	4.92	85
12T	C20_oleate	0	0	0	5.23	85
12T	C20_oleate	3	0	0	6	85
12T	C20_oleate	0	0	0	4.46	85
12T	C20_oleate	0	0	0	5.38	85
12T	C20_oleate	0	0	0	4.15	85
12T	C20_oleate	0	0	0	5.07	85
12T	C20_oleate	0	0	0	4.92	85
12T	C20_oleate	0	0	0	5.23	85
12T	C20_oleate	1	0	0	4.46	85
12T	C20_oleate	5	0	1	4.92	85
12T	C20_oleate	4	1	0	6.15	85
12T	C20_oleate	0	0	0	4.77	85
12T	C20_oleate	0	0	0	5.38	85
12T	C20_oleate	3	0	0	5.23	85
12T	C20_oleate	0	0	0	5.23	85
12T	C20_oleate	4	1	0	5.84	85
12T	C20_oleate	0	0	0	4.46	85
12T	C20_oleate	0	0	0	5.54	85
12T	C20_oleate	0	0	0	5.23	85
12T	C20_oleate	0	0	0	4.46	85
12T	C20_oleate	5	0	1	5.23	85
12T	C20_oleate	5	0	1	5.23	85
12T	C20_oleate	0	0	0	4.31	85
12T	C20_oleate	0	0	0	4.77	85
12T	C20_oleate	0	0	0	4.92	85
12T	C20_oleate	0	0	0	5.38	85
12T	C20_oleate	0	0	0	4.46	85
12T	C20_oleate	5	0	1	3.23	85
12T	C20_oleate	0	0	0	4.92	85
12T	C20_oleate	0	0	0	6.15	85
12T	C20_oleate	3	0	0	5.38	85
12T	C20_oleate	0	0	0	4.46	85
12T	C20_oleate	0	0	0	4.77	85
12T	C20_oleate	4	1	0	4.61	85
12T	C20_oleate	5	0	1	4.92	85
12T	C20_oleate	4	1	0	6	85
12T	C20_oleate	0	0	0	4.92	85
12T	C20_oleate	3	0	0	5.07	85
12T	C20_oleate	0	0	0	4.92	85
12T	C20_oleate	1	0	0	6.46	85
12T	C20_oleate	0	0	0	5.38	85
12T	C20_oleate	4	1	0	6	85
12T	C20_oleate	3	0	0	6.15	85
12T	C20_oleate	1	0	0	5.69	85
12T	C20_oleate	0	0	0	4.61	85
12T	C20_oleate	0	0	0	6.15	85
12T	C20_oleate	0	0	0	4.46	85
12T	C20_oleate	0	0	0	4.46	85
12T	C20_oleate	4	1	0	5.69	85
12T	C20_oleate	5	0	1	5.38	85
12T	C20_oleate	0	0	0	6	85
12T	C20_oleate	0	0	0	5.38	85
12T	C20_oleate	0	0	0	5.23	85
12T	C20_oleate	0	0	0	5.54	85
12T	C20_oleate	0	0	0	5.84	85
12T	C20_oleate	0	0	0	4.61	85
12T	C20_oleate	0	0	0	6.3	85
12T	C20_oleate	0	0	0	4.77	85
12T	C20_oleate	4	1	0	5.84	85
12T	C20_oleate	0	0	0	5.84	85
12T	C20_oleate	4	1	0	5.54	85
12T	C20_oleate	0	0	0	5.23	85
12T	C20_oleate	4	1	0	5.84	85
12T	C20_oleate	5	0	1	5.54	85
12T	C20_oleate	5	0	1	6	85
12T	C20_oleate	5	0	1	5.69	85
12T	C20_oleate	0	0	0	5.38	85
12T	C20_oleate	5	0	1	4.92	85
12T	C20_oleate	3	0	0	4.61	85
12T	C20_oleate	0	0	0	5.54	85
13T	C22_oleate	3	0	0	3.38	54
13T	C22_oleate	0	0	0	5.38	54
13T	C22_oleate	0	0	0	4.31	54
13T	C22_oleate	0	0	0	3.84	54
13T	C22_oleate	0	0	0	5.38	54
13T	C22_oleate	0	0	0	4.92	54
13T	C22_oleate	3	0	0	4.31	54
13T	C22_oleate	3	0	0	4.61	54
13T	C22_oleate	3	0	0	4.77	54
13T	C22_oleate	0	0	0	6	54
13T	C22_oleate	0	0	0	5.38	54
13T	C22_oleate	0	0	0	5.07	54
13T	C22_oleate	0	0	0	3.38	54
13T	C22_oleate	0	0	0	6	54
13T	C22_oleate	0	0	0	4.46	54
13T	C22_oleate	5	0	1	5.23	54
13T	C22_oleate	0	0	0	5.38	54
13T	C22_oleate	4	1	0	4.92	54
13T	C22_oleate	0	0	0	3.54	54
13T	C22_oleate	1	0	0	4.92	54
13T	C22_oleate	5	0	1	4.92	54
13T	C22_oleate	3	0	0	4.77	54
13T	C22_oleate	0	0	0	5.38	54
13T	C22_oleate	0	0	0	5.84	54
13T	C22_oleate	4	1	0	5.38	54
13T	C22_oleate	0	0	0	5.69	54
13T	C22_oleate	5	0	1	5.38	54
13T	C22_oleate	0	0	0	5.38	54
13T	C22_oleate	0	0	0	5.23	54
13T	C22_oleate	0	0	0	4.92	54
13T	C22_oleate	0	0	0	4.92	54
13T	C22_oleate	0	0	0	2.92	54
13T	C22_oleate	3	0	0	4.77	54
13T	C22_oleate	0	0	0	5.07	54
13T	C22_oleate	5	0	1	4.77	54
13T	C22_oleate	0	0	0	4.92	54
13T	C22_oleate	0	0	0	5.54	54
13T	C22_oleate	0	0	0	4.92	54
13T	C22_oleate	0	0	0	4.92	54
13T	C22_oleate	0	0	0	3.08	54
13T	C22_oleate	0	0	0	5.38	54
13T	C22_oleate	0	0	0	5.07	54
13T	C22_oleate	4	1	0	4.61	54
13T	C22_oleate	0	0	0	5.54	54
13T	C22_oleate	5	0	1	4.31	54
13T	C22_oleate	0	0	0	3.69	54
13T	C22_oleate	0	0	0	3.23	54
13T	C22_oleate	0	0	0	3.69	54
13T	C22_oleate	0	0	0	5.54	54
13T	C22_oleate	0	0	0	5.38	54
14T	C22_oleate	0	0	0	5.07	66
14T	C22_oleate	0	0	0	5.69	66
14T	C22_oleate	0	0	0	5.54	66
14T	C22_oleate	0	0	0	6.61	66
14T	C22_oleate	5	0	1	4.92	66
14T	C22_oleate	0	0	0	4.31	66
14T	C22_oleate	0	0	0	6.3	66
14T	C22_oleate	0	0	0	4.92	66
14T	C22_oleate	0	0	0	4.15	66
14T	C22_oleate	3	0	0	5.38	66
14T	C22_oleate	0	0	0	6	66
14T	C22_oleate	0	0	0	6.15	66
14T	C22_oleate	0	0	0	5.84	66
14T	C22_oleate	0	0	0	6.3	66
14T	C22_oleate	0	0	0	6	66
14T	C22_oleate	0	0	0	5.54	66
14T	C22_oleate	0	0	0	5.69	66
14T	C22_oleate	4	1	0	4.77	66
14T	C22_oleate	0	0	0	6.61	66
14T	C22_oleate	0	0	0	5.23	66
14T	C22_oleate	4	1	0	4.77	66
14T	C22_oleate	5	0	1	5.38	66
14T	C22_oleate	0	0	0	4.61	66
14T	C22_oleate	5	0	1	4.92	66
14T	C22_oleate	5	0	1	4.77	66
14T	C22_oleate	0	0	0	5.54	66
14T	C22_oleate	0	0	0	5.23	66
14T	C22_oleate	0	0	0	5.54	66
14T	C22_oleate	5	0	1	4	66
14T	C22_oleate	0	0	0	5.69	66
14T	C22_oleate	4	1	0	4.77	66
14T	C22_oleate	0	0	0	5.54	66
14T	C22_oleate	5	0	1	4.31	66
14T	C22_oleate	3	0	0	4.15	66
14T	C22_oleate	0	0	0	5.38	66
14T	C22_oleate	0	0	0	5.38	66
14T	C22_oleate	0	0	0	5.23	66
14T	C22_oleate	0	0	0	5.54	66
14T	C22_oleate	0	0	0	4.61	66
14T	C22_oleate	5	0	1	4.92	66
14T	C22_oleate	0	0	0	5.23	66
14T	C22_oleate	0	0	0	5.07	66
14T	C22_oleate	4	1	0	5.69	66
14T	C22_oleate	0	0	0	5.38	66
14T	C22_oleate	0	0	0	5.23	66
14T	C22_oleate	0	0	0	6	66
14T	C22_oleate	0	0	0	6.15	66
14T	C22_oleate	0	0	0	4.46	66
14T	C22_oleate	0	0	0	6	66
14T	C22_oleate	0	0	0	5.38	66
14T	C22_oleate	0	0	0	5.54	66
14T	C22_oleate	0	0	0	4.92	66
14T	C22_oleate	5	0	1	4.31	66
14T	C22_oleate	0	0	0	5.23	66
14T	C22_oleate	0	0	0	5.54	66
14T	C22_oleate	0	0	0	6	66
14T	C22_oleate	5	0	1	5.38	66
14T	C22_oleate	4	1	0	5.69	66
14T	C22_oleate	0	0	0	6	66
14T	C22_oleate	4	1	0	4.77	66
14T	C22_oleate	0	0	0	6.15	66
14T	C22_oleate	0	0	0	5.38	66
15T	C22_oleate	4	1	0	4.92	74
15T	C22_oleate	0	0	0	5.07	74
15T	C22_oleate	0	0	0	3.84	74
15T	C22_oleate	3	0	0	6.15	74
15T	C22_oleate	0	0	0	2.46	74
15T	C22_oleate	0	0	0	4	74
15T	C22_oleate	0	0	0	6.15	74
15T	C22_oleate	2	0	0	5.07	74
15T	C22_oleate	3	0	0	4.46	74
15T	C22_oleate	5	0	1	5.38	74
15T	C22_oleate	4	1	0	5.07	74
15T	C22_oleate	4	1	0	4.31	74
15T	C22_oleate	0	0	0	5.84	74
15T	C22_oleate	0	0	0	5.54	74
15T	C22_oleate	0	0	0	3.69	74
15T	C22_oleate	5	0	1	5.23	74
15T	C22_oleate	5	0	1	5.23	74
15T	C22_oleate	5	0	1	5.07	74
15T	C22_oleate	4	1	0	4.61	74
15T	C22_oleate	0	0	0	4.46	74
15T	C22_oleate	0	0	0	4.77	74
15T	C22_oleate	1	0	0	4.46	74
15T	C22_oleate	0	0	0	4.46	74
15T	C22_oleate	4	1	0	4.92	74
15T	C22_oleate	0	0	0	4.61	74
15T	C22_oleate	0	0	0	5.23	74
15T	C22_oleate	4	1	0	4.46	74
15T	C22_oleate	0	0	0	3.69	74
15T	C22_oleate	0	0	0	4.92	74
15T	C22_oleate	0	0	0	4.46	74
15T	C22_oleate	0	0	0	4.92	74
15T	C22_oleate	0	0	0	5.07	74
15T	C22_oleate	2	0	0	4.61	74
15T	C22_oleate	2	0	0	2.92	74
15T	C22_oleate	0	0	0	5.07	74
15T	C22_oleate	0	0	0	4.77	74
15T	C22_oleate	0	0	0	3.84	74
15T	C22_oleate	3	0	0	4.46	74
15T	C22_oleate	5	0	1	4.61	74
15T	C22_oleate	0	0	0	5.23	74
15T	C22_oleate	0	0	0	4.31	74
15T	C22_oleate	0	0	0	5.38	74
15T	C22_oleate	0	0	0	4.92	74
15T	C22_oleate	0	0	0	4.92	74
15T	C22_oleate	0	0	0	5.84	74
15T	C22_oleate	5	0	1	5.23	74
15T	C22_oleate	5	0	1	4.46	74
15T	C22_oleate	3	0	0	5.07	74
15T	C22_oleate	0	0	0	5.54	74
15T	C22_oleate	0	0	0	5.84	74
15T	C22_oleate	0	0	0	5.23	74
15T	C22_oleate	0	0	0	4.92	74
15T	C22_oleate	0	0	0	4.15	74
15T	C22_oleate	0	0	0	4.92	74
15T	C22_oleate	0	0	0	4.61	74
15T	C22_oleate	0	0	0	4.77	74
15T	C22_oleate	0	0	0	4.77	74
15T	C22_oleate	0	0	0	5.07	74
15T	C22_oleate	0	0	0	4.92	74
15T	C22_oleate	0	0	0	4.31	74
15T	C22_oleate	0	0	0	5.54	74
15T	C22_oleate	3	0	0	5.23	74
15T	C22_oleate	0	0	0	5.54	74
15T	C22_oleate	0	0	0	4.31	74
15T	C22_oleate	0	0	0	4.61	74
15T	C22_oleate	0	0	0	4.92	74
15T	C22_oleate	0	0	0	4.77	74
15T	C22_oleate	3	0	0	5.38	74
15T	C22_oleate	0	0	0	4.92	74
15T	C22_oleate	0	0	0	4.77	74
16T	C22_oleate	0	0	0	5.54	63
16T	C22_oleate	5	0	1	4.46	63
16T	C22_oleate	0	0	0	5.54	63
16T	C22_oleate	0	0	0	5.69	63
16T	C22_oleate	0	0	0	5.84	63
16T	C22_oleate	5	0	1	4.92	63
16T	C22_oleate	3	0	0	5.54	63
16T	C22_oleate	0	0	0	6.15	63
16T	C22_oleate	5	0	1	4.46	63
16T	C22_oleate	5	0	1	4.92	63
16T	C22_oleate	0	0	0	5.54	63
16T	C22_oleate	0	0	0	5.84	63
16T	C22_oleate	5	0	1	4.77	63
16T	C22_oleate	0	0	0	5.23	63
16T	C22_oleate	0	0	0	6	63
16T	C22_oleate	0	0	0	5.54	63
16T	C22_oleate	4	1	0	4.92	63
16T	C22_oleate	0	0	0	5.54	63
16T	C22_oleate	5	0	1	5.23	63
16T	C22_oleate	0	0	0	5.38	63
16T	C22_oleate	0	0	0	5.84	63
16T	C22_oleate	0	0	0	5.07	63
16T	C22_oleate	3	0	0	5.38	63
16T	C22_oleate	0	0	0	5.69	63
16T	C22_oleate	1	0	0	5.38	63
16T	C22_oleate	5	0	1	4.46	63
16T	C22_oleate	0	0	0	5.07	63
16T	C22_oleate	2	0	0	4.77	63
16T	C22_oleate	0	0	0	5.07	63
16T	C22_oleate	1	0	0	5.54	63
16T	C22_oleate	0	0	0	5.38	63
16T	C22_oleate	0	0	0	6.15	63
16T	C22_oleate	0	0	0	5.23	63
16T	C22_oleate	0	0	0	4.77	63
16T	C22_oleate	4	1	0	5.07	63
16T	C22_oleate	5	0	1	6.15	63
16T	C22_oleate	0	0	0	5.69	63
16T	C22_oleate	0	0	0	4.92	63
16T	C22_oleate	5	0	1	5.07	63
16T	C22_oleate	0	0	0	5.38	63
16T	C22_oleate	0	0	0	5.07	63
16T	C22_oleate	5	0	1	4.31	63
16T	C22_oleate	0	0	0	6.15	63
16T	C22_oleate	0	0	0	4.15	63
16T	C22_oleate	0	0	0	5.54	63
16T	C22_oleate	0	0	0	5.23	63
16T	C22_oleate	0	0	0	5.23	63
16T	C22_oleate	0	0	0	5.54	63
16T	C22_oleate	0	0	0	5.54	63
16T	C22_oleate	0	0	0	5.69	63
16T	C22_oleate	4	1	0	4.46	63
16T	C22_oleate	0	0	0	5.38	63
16T	C22_oleate	0	0	0	5.69	63
16T	C22_oleate	0	0	0	4	63
16T	C22_oleate	0	0	0	5.38	63
16T	C22_oleate	0	0	0	4.77	63
16T	C22_oleate	4	1	0	5.38	63
16T	C22_oleate	0	0	0	5.84	63
16T	C22_oleate	0	0	0	5.38	63
17T	C24_oleate	0	0	0	5.38	64
17T	C24_oleate	0	0	0	4.77	64
17T	C24_oleate	0	0	0	4.92	64
17T	C24_oleate	1	0	0	4.77	64
17T	C24_oleate	0	0	0	3.84	64
17T	C24_oleate	0	0	0	4.61	64
17T	C24_oleate	3	0	0	4.61	64
17T	C24_oleate	0	0	0	3.54	64
17T	C24_oleate	0	0	0	5.38	64
17T	C24_oleate	3	0	0	3.84	64
17T	C24_oleate	2	0	0	4.77	64
17T	C24_oleate	0	0	0	4	64
17T	C24_oleate	0	0	0	5.23	64
17T	C24_oleate	0	0	0	3.84	64
17T	C24_oleate	0	0	0	5.38	64
17T	C24_oleate	0	0	0	3.84	64
17T	C24_oleate	0	0	0	5.07	64
17T	C24_oleate	0	0	0	4	64
17T	C24_oleate	5	0	1	4.15	64
17T	C24_oleate	0	0	0	5.23	64
17T	C24_oleate	4	1	0	5.07	64
17T	C24_oleate	0	0	0	3.08	64
17T	C24_oleate	0	0	0	3.84	64
17T	C24_oleate	0	0	0	5.38	64
17T	C24_oleate	1	0	0	4.77	64
17T	C24_oleate	0	0	0	4.77	64
17T	C24_oleate	0	0	0	4.92	64
17T	C24_oleate	2	0	0	5.07	64
17T	C24_oleate	4	1	0	4.31	64
17T	C24_oleate	4	1	0	4.46	64
17T	C24_oleate	0	0	0	3.84	64
17T	C24_oleate	0	0	0	4.77	64
17T	C24_oleate	0	0	0	5.54	64
17T	C24_oleate	5	0	1	5.54	64
17T	C24_oleate	0	0	0	4.77	64
17T	C24_oleate	0	0	0	5.38	64
17T	C24_oleate	4	1	0	5.23	64
17T	C24_oleate	3	0	0	5.38	64
17T	C24_oleate	5	0	1	4.92	64
17T	C24_oleate	0	0	0	4.92	64
17T	C24_oleate	0	0	0	4.46	64
17T	C24_oleate	0	0	0	4.92	64
17T	C24_oleate	3	0	0	4.15	64
17T	C24_oleate	4	1	0	5.07	64
17T	C24_oleate	0	0	0	4.61	64
17T	C24_oleate	0	0	0	3.38	64
17T	C24_oleate	0	0	0	4.61	64
17T	C24_oleate	0	0	0	4.61	64
17T	C24_oleate	0	0	0	5.38	64
17T	C24_oleate	3	0	0	5.23	64
17T	C24_oleate	3	0	0	4.46	64
17T	C24_oleate	0	0	0	4.92	64
17T	C24_oleate	3	0	0	3.08	64
17T	C24_oleate	3	0	0	4.61	64
17T	C24_oleate	0	0	0	4.92	64
17T	C24_oleate	0	0	0	4	64
17T	C24_oleate	0	0	0	4.92	64
17T	C24_oleate	0	0	0	4.92	64
17T	C24_oleate	0	0	0	4.46	64
17T	C24_oleate	0	0	0	4.15	64
18T	C24_oleate	0	0	0	5.38	48
18T	C24_oleate	0	0	0	5.69	48
18T	C24_oleate	0	0	0	5.38	48
18T	C24_oleate	4	1	0	4.46	48
18T	C24_oleate	4	1	0	3.84	48
18T	C24_oleate	0	0	0	6.15	48
18T	C24_oleate	0	0	0	5.23	48
18T	C24_oleate	0	0	0	5.54	48
18T	C24_oleate	4	1	0	5.07	48
18T	C24_oleate	0	0	0	4.92	48
18T	C24_oleate	0	0	0	5.84	48
18T	C24_oleate	0	0	0	4.77	48
18T	C24_oleate	0	0	0	5.38	48
18T	C24_oleate	5	0	1	4.61	48
18T	C24_oleate	5	0	1	4.46	48
18T	C24_oleate	5	0	1	4.61	48
18T	C24_oleate	5	0	1	4.46	48
18T	C24_oleate	0	0	0	5.38	48
18T	C24_oleate	0	0	0	4.61	48
18T	C24_oleate	0	0	0	5.38	48
18T	C24_oleate	0	0	0	4.77	48
18T	C24_oleate	3	0	0	4.92	48
18T	C24_oleate	0	0	0	5.38	48
18T	C24_oleate	0	0	0	5.69	48
18T	C24_oleate	4	1	0	4	48
18T	C24_oleate	1	0	0	4.46	48
18T	C24_oleate	2	0	0	4.77	48
18T	C24_oleate	3	0	0	4	48
18T	C24_oleate	0	0	0	5.69	48
18T	C24_oleate	0	0	0	5.07	48
18T	C24_oleate	5	0	1	3.38	48
18T	C24_oleate	0	0	0	5.38	48
18T	C24_oleate	0	0	0	4.77	48
18T	C24_oleate	0	0	0	4.77	48
18T	C24_oleate	0	0	0	6	48
18T	C24_oleate	5	0	1	4.61	48
18T	C24_oleate	0	0	0	4.61	48
18T	C24_oleate	5	0	1	4.31	48
18T	C24_oleate	5	0	1	4.77	48
18T	C24_oleate	3	0	0	4.92	48
18T	C24_oleate	5	0	1	4.61	48
18T	C24_oleate	4	1	0	4.46	48
18T	C24_oleate	5	0	1	4.46	48
18T	C24_oleate	4	1	0	4.46	48
19T	C24_oleate	0	0	0	5.07	78
19T	C24_oleate	0	0	0	4.92	78
19T	C24_oleate	0	0	0	3.54	78
19T	C24_oleate	0	0	0	4.46	78
19T	C24_oleate	0	0	0	5.23	78
19T	C24_oleate	0	0	0	5.38	78
19T	C24_oleate	4	1	0	5.07	78
19T	C24_oleate	5	0	1	2.92	78
19T	C24_oleate	5	0	1	5.23	78
19T	C24_oleate	0	0	0	3.38	78
19T	C24_oleate	0	0	0	4.61	78
19T	C24_oleate	1	0	0	6.61	78
19T	C24_oleate	0	0	0	4.61	78
19T	C24_oleate	0	0	0	5.23	78
19T	C24_oleate	0	0	0	5.54	78
19T	C24_oleate	4	1	0	5.07	78
19T	C24_oleate	0	0	0	3.84	78
19T	C24_oleate	4	1	0	4.77	78
19T	C24_oleate	0	0	0	4	78
19T	C24_oleate	3	0	0	6	78
19T	C24_oleate	0	0	0	5.54	78
19T	C24_oleate	4	1	0	5.38	78
19T	C24_oleate	0	0	0	3.84	78
19T	C24_oleate	0	0	0	5.38	78
19T	C24_oleate	0	0	0	6	78
19T	C24_oleate	0	0	0	4.46	78
19T	C24_oleate	0	0	0	5.54	78
19T	C24_oleate	0	0	0	4.31	78
19T	C24_oleate	2	0	0	5.84	78
19T	C24_oleate	0	0	0	3.69	78
19T	C24_oleate	0	0	0	4.31	78
19T	C24_oleate	0	0	0	4.15	78
19T	C24_oleate	4	1	0	4.92	78
19T	C24_oleate	0	0	0	4.15	78
19T	C24_oleate	0	0	0	4.31	78
19T	C24_oleate	0	0	0	5.69	78
19T	C24_oleate	1	0	0	5.54	78
19T	C24_oleate	0	0	0	5.07	78
19T	C24_oleate	4	1	0	4.77	78
19T	C24_oleate	0	0	0	4.77	78
19T	C24_oleate	0	0	0	5.23	78
19T	C24_oleate	1	0	0	4.92	78
19T	C24_oleate	0	0	0	6	78
19T	C24_oleate	0	0	0	5.84	78
19T	C24_oleate	3	0	0	5.23	78
19T	C24_oleate	0	0	0	5.23	78
19T	C24_oleate	0	0	0	4.46	78
19T	C24_oleate	0	0	0	3.84	78
19T	C24_oleate	0	0	0	4.77	78
19T	C24_oleate	4	1	0	5.69	78
19T	C24_oleate	0	0	0	2.61	78
19T	C24_oleate	0	0	0	3.84	78
19T	C24_oleate	0	0	0	5.23	78
19T	C24_oleate	0	0	0	3.69	78
19T	C24_oleate	0	0	0	4.92	78
19T	C24_oleate	0	0	0	4.77	78
19T	C24_oleate	0	0	0	5.54	78
19T	C24_oleate	0	0	0	5.38	78
19T	C24_oleate	0	0	0	4.31	78
19T	C24_oleate	3	0	0	3.84	78
19T	C24_oleate	4	1	0	5.38	78
19T	C24_oleate	0	0	0	4.46	78
19T	C24_oleate	0	0	0	5.07	78
19T	C24_oleate	3	0	0	5.07	78
19T	C24_oleate	0	0	0	4.46	78
19T	C24_oleate	0	0	0	4.77	78
19T	C24_oleate	0	0	0	6	78
19T	C24_oleate	0	0	0	4.77	78
19T	C24_oleate	4	1	0	5.69	78
19T	C24_oleate	0	0	0	5.54	78
19T	C24_oleate	0	0	0	5.38	78
19T	C24_oleate	4	1	0	4.92	78
19T	C24_oleate	0	0	0	4.92	78
19T	C24_oleate	4	1	0	5.23	78
19T	C24_oleate	3	0	0	4.46	78
1T	C25	0	0	0	5.38	102
1T	C25	0	0	0	4	102
1T	C25	0	0	0	5.07	102
1T	C25	0	0	0	4.61	102
1T	C25	0	0	0	5.54	102
1T	C25	0	0	0	3.84	102
1T	C25	0	0	0	5.54	102
1T	C25	0	0	0	3.84	102
1T	C25	0	0	0	6.15	102
1T	C25	0	0	0	5.69	102
1T	C25	0	0	0	4.92	102
1T	C25	0	0	0	5.54	102
1T	C25	0	0	0	5.38	102
1T	C25	0	0	0	3.84	102
1T	C25	0	0	0	6	102
1T	C25	0	0	0	3.84	102
1T	C25	0	0	0	3.69	102
1T	C25	0	0	0	5.38	102
1T	C25	0	0	0	4.31	102
1T	C25	0	0	0	5.84	102
1T	C25	0	0	0	4.46	102
1T	C25	0	0	0	4	102
1T	C25	0	0	0	5.23	102
1T	C25	0	0	0	4.61	102
1T	C25	0	0	0	5.38	102
1T	C25	0	0	0	5.54	102
1T	C25	0	0	0	5.69	102
1T	C25	0	0	0	5.38	102
1T	C25	0	0	0	5.54	102
1T	C25	0	0	0	5.07	102
1T	C25	0	0	0	5.84	102
1T	C25	0	0	0	4.61	102
1T	C25	0	0	0	6	102
1T	C25	0	0	0	4.77	102
1T	C25	0	0	0	5.38	102
1T	C25	0	0	0	4.92	102
1T	C25	0	0	0	4.31	102
1T	C25	0	0	0	4.92	102
1T	C25	0	0	0	4	102
1T	C25	0	0	0	4.77	102
1T	C25	0	0	0	3.84	102
1T	C25	0	0	0	3.84	102
1T	C25	0	0	0	5.23	102
1T	C25	0	0	0	4.61	102
1T	C25	0	0	0	4.61	102
1T	C25	0	0	0	3.54	102
1T	C25	0	0	0	5.38	102
1T	C25	0	0	0	5.69	102
1T	C25	0	0	0	4.15	102
1T	C25	0	0	0	5.54	102
1T	C25	0	0	0	5.54	102
1T	C25	0	0	0	4.92	102
1T	C25	0	0	0	5.38	102
1T	C25	1	0	0	5.38	102
1T	C25	1	0	0	5.69	102
1T	C25	1	0	0	5.84	102
1T	C25	1	0	0	5.54	102
1T	C25	2	0	0	5.54	102
1T	C25	2	0	0	5.84	102
1T	C25	2	0	0	5.38	102
1T	C25	2	0	0	5.23	102
1T	C25	3	0	0	6.15	102
1T	C25	3	0	0	6.15	102
1T	C25	3	0	0	5.38	102
1T	C25	3	0	0	5.38	102
1T	C25	4	1	0	6.15	102
1T	C25	4	1	0	5.38	102
1T	C25	4	1	0	4.61	102
1T	C25	4	1	0	4	102
1T	C25	4	1	0	4.77	102
1T	C25	4	1	0	4.92	102
1T	C25	4	1	0	4.92	102
1T	C25	4	1	0	5.07	102
1T	C25	4	1	0	5.38	102
1T	C25	4	1	0	5.38	102
1T	C25	4	1	0	4.77	102
1T	C25	4	1	0	5.38	102
1T	C25	5	0	1	4.77	102
1T	C25	5	0	1	5.38	102
1T	C25	5	0	1	5.38	102
1T	C25	5	0	1	4.77	102
1T	C25	5	0	1	4.61	102
1T	C25	5	0	1	5.54	102
1T	C25	5	0	1	4.61	102
1T	C25	5	0	1	5.69	102
1T	C25	5	0	1	3.84	102
1T	C25	5	0	1	4.61	102
1T	C25	5	0	1	4.61	102
1T	C25	5	0	1	5.38	102
1T	C25	5	0	1	5.38	102
1T	C25	5	0	1	3.84	102
1T	C25	5	0	1	4.77	102
1T	C25	5	0	1	4.46	102
1T	C25	5	0	1	4.61	102
1T	C25	5	0	1	4.46	102
1T	C25	5	0	1	4.77	102
1T	C25	5	0	1	4.61	102
1T	C25	5	0	1	5.84	102
20T	C24_oleate	0	0	0	5.38	67
20T	C24_oleate	0	0	0	4.92	67
20T	C24_oleate	5	0	1	5.38	67
20T	C24_oleate	0	0	0	4.92	67
20T	C24_oleate	0	0	0	5.23	67
20T	C24_oleate	0	0	0	5.38	67
20T	C24_oleate	0	0	0	5.54	67
20T	C24_oleate	0	0	0	4.15	67
20T	C24_oleate	5	0	1	3.69	67
20T	C24_oleate	4	1	0	4.46	67
20T	C24_oleate	0	0	0	4.61	67
20T	C24_oleate	0	0	0	4.61	67
20T	C24_oleate	0	0	0	5.07	67
20T	C24_oleate	0	0	0	4.77	67
20T	C24_oleate	0	0	0	4.31	67
20T	C24_oleate	0	0	0	5.23	67
20T	C24_oleate	0	0	0	4.92	67
20T	C24_oleate	0	0	0	5.07	67
20T	C24_oleate	0	0	0	4.92	67
20T	C24_oleate	0	0	0	5.23	67
20T	C24_oleate	0	0	0	4.46	67
20T	C24_oleate	0	0	0	4.92	67
20T	C24_oleate	0	0	0	4.46	67
20T	C24_oleate	0	0	0	3.84	67
20T	C24_oleate	4	1	0	5.07	67
20T	C24_oleate	0	0	0	4.46	67
20T	C24_oleate	4	1	0	4.46	67
20T	C24_oleate	0	0	0	4.61	67
20T	C24_oleate	0	0	0	5.38	67
20T	C24_oleate	0	0	0	5.54	67
20T	C24_oleate	5	0	1	4.92	67
20T	C24_oleate	0	0	0	4.15	67
20T	C24_oleate	0	0	0	4.61	67
20T	C24_oleate	5	0	1	4.77	67
20T	C24_oleate	5	0	1	4.61	67
20T	C24_oleate	5	0	1	3.38	67
20T	C24_oleate	0	0	0	4.77	67
20T	C24_oleate	0	0	0	5.54	67
20T	C24_oleate	0	0	0	4.77	67
20T	C24_oleate	4	1	0	4.46	67
20T	C24_oleate	0	0	0	4.92	67
20T	C24_oleate	0	0	0	4.61	67
20T	C24_oleate	5	0	1	4.46	67
20T	C24_oleate	5	0	1	5.38	67
20T	C24_oleate	0	0	0	4.46	67
20T	C24_oleate	0	0	0	4.92	67
20T	C24_oleate	0	0	0	5.54	67
20T	C24_oleate	0	0	0	4.46	67
20T	C24_oleate	4	1	0	5.07	67
20T	C24_oleate	0	0	0	5.23	67
20T	C24_oleate	0	0	0	4.15	67
20T	C24_oleate	3	0	0	3.84	67
20T	C24_oleate	0	0	0	5.07	67
20T	C24_oleate	0	0	0	5.38	67
20T	C24_oleate	0	0	0	4.15	67
20T	C24_oleate	0	0	0	5.69	67
20T	C24_oleate	0	0	0	5.38	67
20T	C24_oleate	5	0	1	4.31	67
20T	C24_oleate	0	0	0	5.07	67
20T	C24_oleate	5	0	1	3.84	67
20T	C24_oleate	3	0	0	3.23	67
20T	C24_oleate	5	0	1	4.46	67
20T	C24_oleate	0	0	0	4.77	67
21T	C26_oleate	4	1	0	5.15	96
21T	C26_oleate	4	1	0	4.52	96
21T	C26_oleate	0	0	0	4.83	96
21T	C26_oleate	4	1	0	3.83	96
21T	C26_oleate	0	0	0	5.32	96
21T	C26_oleate	5	0	1	5.57	96
21T	C26_oleate	0	0	0	4.95	96
21T	C26_oleate	4	1	0	5.63	96
21T	C26_oleate	0	0	0	5.69	96
21T	C26_oleate	0	0	0	6.15	96
21T	C26_oleate	0	0	0	4.61	96
21T	C26_oleate	5	0	1	5.38	96
21T	C26_oleate	0	0	0	4.92	96
21T	C26_oleate	0	0	0	4.46	96
21T	C26_oleate	4	1	0	4.61	96
21T	C26_oleate	1	0	0	5.69	96
21T	C26_oleate	5	0	1	4.31	96
21T	C26_oleate	3	0	0	4.92	96
21T	C26_oleate	4	1	0	4.77	96
21T	C26_oleate	0	0	0	4.77	96
21T	C26_oleate	0	0	0	5.07	96
21T	C26_oleate	0	0	0	5.38	96
21T	C26_oleate	5	0	1	5.07	96
21T	C26_oleate	3	0	0	5.23	96
21T	C26_oleate	0	0	0	5.69	96
21T	C26_oleate	3	0	0	6.15	96
21T	C26_oleate	4	1	0	5.54	96
21T	C26_oleate	0	0	0	5.38	96
21T	C26_oleate	5	0	1	5.84	96
21T	C26_oleate	4	1	0	4.77	96
21T	C26_oleate	0	0	0	4.92	96
21T	C26_oleate	4	1	0	5.23	96
21T	C26_oleate	0	0	0	6	96
21T	C26_oleate	1	0	0	4.92	96
21T	C26_oleate	5	0	1	4.92	96
21T	C26_oleate	0	0	0	5.07	96
21T	C26_oleate	0	0	0	5.23	96
21T	C26_oleate	4	1	0	5.38	96
21T	C26_oleate	4	1	0	5.38	96
21T	C26_oleate	0	0	0	5.23	96
21T	C26_oleate	5	0	1	4.92	96
21T	C26_oleate	0	0	0	5.23	96
21T	C26_oleate	4	1	0	4.46	96
21T	C26_oleate	0	0	0	4.31	96
21T	C26_oleate	0	0	0	4.61	96
21T	C26_oleate	1	0	0	5.84	96
21T	C26_oleate	5	0	1	5.54	96
21T	C26_oleate	4	1	0	4.77	96
21T	C26_oleate	0	0	0	4.92	96
21T	C26_oleate	0	0	0	4.61	96
21T	C26_oleate	0	0	0	4.92	96
21T	C26_oleate	0	0	0	5.69	96
21T	C26_oleate	0	0	0	4.61	96
21T	C26_oleate	4	1	0	4.15	96
21T	C26_oleate	5	0	1	5.38	96
21T	C26_oleate	0	0	0	4.46	96
21T	C26_oleate	0	0	0	4.15	96
21T	C26_oleate	4	1	0	4.61	96
21T	C26_oleate	0	0	0	4.46	96
21T	C26_oleate	4	1	0	4.61	96
21T	C26_oleate	0	0	0	4.61	96
21T	C26_oleate	5	0	1	5.23	96
21T	C26_oleate	0	0	0	5.54	96
21T	C26_oleate	0	0	0	5.38	96
21T	C26_oleate	4	1	0	4.92	96
21T	C26_oleate	3	0	0	5.38	96
21T	C26_oleate	3	0	0	5.38	96
21T	C26_oleate	0	0	0	4.31	96
21T	C26_oleate	0	0	0	4.77	96
21T	C26_oleate	0	0	0	4	96
21T	C26_oleate	0	0	0	5.38	96
21T	C26_oleate	4	1	0	5.84	96
21T	C26_oleate	0	0	0	5.38	96
21T	C26_oleate	0	0	0	4.31	96
21T	C26_oleate	0	0	0	5.38	96
21T	C26_oleate	3	0	0	4.77	96
21T	C26_oleate	0	0	0	4.61	96
21T	C26_oleate	5	0	1	4.15	96
21T	C26_oleate	4	1	0	4.77	96
21T	C26_oleate	0	0	0	5.38	96
21T	C26_oleate	5	0	1	4.61	96
21T	C26_oleate	0	0	0	4.77	96
21T	C26_oleate	4	1	0	4.92	96
21T	C26_oleate	0	0	0	5.07	96
21T	C26_oleate	4	1	0	4.92	96
21T	C26_oleate	4	1	0	5.23	96
21T	C26_oleate	0	0	0	4.61	96
21T	C26_oleate	0	0	0	4.92	96
21T	C26_oleate	0	0	0	4.61	96
21T	C26_oleate	4	1	0	4.92	96
21T	C26_oleate	5	0	1	4.61	96
21T	C26_oleate	0	0	0	4.61	96
22T	C26_oleate	0	0	0	5.38	83
22T	C26_oleate	0	0	0	5.23	83
22T	C26_oleate	0	0	0	5.38	83
22T	C26_oleate	0	0	0	6.61	83
22T	C26_oleate	1	0	0	4.92	83
22T	C26_oleate	0	0	0	4.31	83
22T	C26_oleate	0	0	0	5.84	83
22T	C26_oleate	0	0	0	4.31	83
22T	C26_oleate	0	0	0	5.84	83
22T	C26_oleate	0	0	0	4.92	83
22T	C26_oleate	0	0	0	4.77	83
22T	C26_oleate	3	0	0	5.07	83
22T	C26_oleate	0	0	0	6	83
22T	C26_oleate	0	0	0	4.77	83
22T	C26_oleate	0	0	0	5.54	83
22T	C26_oleate	5	0	1	4.92	83
22T	C26_oleate	0	0	0	5.07	83
22T	C26_oleate	5	0	1	4.46	83
22T	C26_oleate	4	1	0	4.61	83
22T	C26_oleate	0	0	0	4.15	83
22T	C26_oleate	5	0	1	5.07	83
22T	C26_oleate	5	0	1	3.54	83
22T	C26_oleate	0	0	0	5.38	83
22T	C26_oleate	0	0	0	6.15	83
22T	C26_oleate	0	0	0	5.38	83
22T	C26_oleate	5	0	1	4.46	83
22T	C26_oleate	0	0	0	4.92	83
22T	C26_oleate	1	0	0	5.23	83
22T	C26_oleate	0	0	0	5.54	83
22T	C26_oleate	1	0	0	5.38	83
22T	C26_oleate	4	1	0	3.23	83
22T	C26_oleate	0	0	0	3.54	83
22T	C26_oleate	0	0	0	4.61	83
22T	C26_oleate	5	0	1	4.61	83
22T	C26_oleate	0	0	0	5.38	83
22T	C26_oleate	0	0	0	5.38	83
22T	C26_oleate	5	0	1	3.84	83
22T	C26_oleate	0	0	0	6	83
22T	C26_oleate	0	0	0	5.69	83
22T	C26_oleate	0	0	0	5.23	83
22T	C26_oleate	0	0	0	4.77	83
22T	C26_oleate	4	1	0	4.77	83
22T	C26_oleate	0	0	0	5.84	83
22T	C26_oleate	0	0	0	5.38	83
22T	C26_oleate	5	0	1	5.07	83
22T	C26_oleate	0	0	0	5.69	83
22T	C26_oleate	5	0	1	4.77	83
22T	C26_oleate	0	0	0	4.92	83
22T	C26_oleate	0	0	0	4.46	83
22T	C26_oleate	0	0	0	5.07	83
22T	C26_oleate	5	0	1	4	83
22T	C26_oleate	0	0	0	5.38	83
22T	C26_oleate	0	0	0	5.23	83
22T	C26_oleate	5	0	1	5.54	83
22T	C26_oleate	4	1	0	5.23	83
22T	C26_oleate	5	0	1	5.38	83
22T	C26_oleate	0	0	0	5.54	83
22T	C26_oleate	0	0	0	5.07	83
22T	C26_oleate	3	0	0	5.54	83
22T	C26_oleate	0	0	0	4.61	83
22T	C26_oleate	4	1	0	4.77	83
22T	C26_oleate	4	1	0	5.07	83
22T	C26_oleate	0	0	0	5.54	83
22T	C26_oleate	0	0	0	5.23	83
22T	C26_oleate	0	0	0	3.84	83
22T	C26_oleate	0	0	0	5.38	83
22T	C26_oleate	0	0	0	5.38	83
22T	C26_oleate	0	0	0	5.23	83
22T	C26_oleate	0	0	0	5.38	83
22T	C26_oleate	5	0	1	4.46	83
22T	C26_oleate	0	0	0	5.38	83
22T	C26_oleate	0	0	0	5.38	83
22T	C26_oleate	0	0	0	4.92	83
22T	C26_oleate	2	0	0	3.23	83
22T	C26_oleate	0	0	0	4.92	83
22T	C26_oleate	0	0	0	5.38	83
22T	C26_oleate	0	0	0	6	83
22T	C26_oleate	0	0	0	5.54	83
22T	C26_oleate	0	0	0	5.54	83
23T	C26_oleate	3	0	0	4.15	70
23T	C26_oleate	0	0	0	4.31	70
23T	C26_oleate	0	0	0	5.54	70
23T	C26_oleate	0	0	0	6	70
23T	C26_oleate	2	0	0	4.92	70
23T	C26_oleate	0	0	0	4.92	70
23T	C26_oleate	0	0	0	5.54	70
23T	C26_oleate	5	0	1	4.61	70
23T	C26_oleate	0	0	0	5.54	70
23T	C26_oleate	0	0	0	5.38	70
23T	C26_oleate	0	0	0	5.69	70
23T	C26_oleate	2	0	0	5.38	70
23T	C26_oleate	0	0	0	4.92	70
23T	C26_oleate	4	1	0	5.38	70
23T	C26_oleate	5	0	1	4.46	70
23T	C26_oleate	3	0	0	4.77	70
23T	C26_oleate	0	0	0	5.54	70
23T	C26_oleate	0	0	0	4.15	70
23T	C26_oleate	0	0	0	6.15	70
23T	C26_oleate	5	0	1	5.38	70
23T	C26_oleate	0	0	0	4.92	70
23T	C26_oleate	3	0	0	4.92	70
23T	C26_oleate	0	0	0	4.92	70
23T	C26_oleate	5	0	1	4.46	70
23T	C26_oleate	0	0	0	5.65	70
23T	C26_oleate	0	0	0	5.27	70
23T	C26_oleate	3	0	0	4.31	70
23T	C26_oleate	0	0	0	5.38	70
23T	C26_oleate	0	0	0	5.38	70
23T	C26_oleate	0	0	0	5.54	70
23T	C26_oleate	0	0	0	4	70
23T	C26_oleate	0	0	0	5.07	70
23T	C26_oleate	0	0	0	7.38	70
23T	C26_oleate	4	1	0	5.54	70
23T	C26_oleate	0	0	0	6.15	70
23T	C26_oleate	0	0	0	4.61	70
23T	C26_oleate	3	0	0	4.15	70
23T	C26_oleate	4	1	0	5.38	70
23T	C26_oleate	0	0	0	4.15	70
23T	C26_oleate	0	0	0	4.92	70
23T	C26_oleate	0	0	0	5.07	70
23T	C26_oleate	4	1	0	4.92	70
23T	C26_oleate	0	0	0	5.54	70
23T	C26_oleate	5	0	1	4.15	70
23T	C26_oleate	0	0	0	3.84	70
23T	C26_oleate	0	0	0	5.38	70
23T	C26_oleate	3	0	0	4.46	70
23T	C26_oleate	0	0	0	5.23	70
23T	C26_oleate	0	0	0	4.77	70
23T	C26_oleate	5	0	1	5.54	70
23T	C26_oleate	3	0	0	4.46	70
23T	C26_oleate	0	0	0	3.23	70
23T	C26_oleate	0	0	0	3.69	70
23T	C26_oleate	0	0	0	5.38	70
23T	C26_oleate	0	0	0	5.84	70
23T	C26_oleate	0	0	0	5.07	70
23T	C26_oleate	0	0	0	5.07	70
23T	C26_oleate	0	0	0	4.46	70
23T	C26_oleate	3	0	0	4.15	70
23T	C26_oleate	0	0	0	4.61	70
23T	C26_oleate	0	0	0	5.69	70
23T	C26_oleate	0	0	0	5.23	70
23T	C26_oleate	3	0	0	4.61	70
23T	C26_oleate	0	0	0	4.92	70
23T	C26_oleate	4	1	0	4.61	70
23T	C26_oleate	4	1	0	4.92	70
24T	C26_oleate	0	0	0	6	80
24T	C26_oleate	0	0	0	4.15	80
24T	C26_oleate	0	0	0	5.38	80
24T	C26_oleate	0	0	0	4.92	80
24T	C26_oleate	5	0	1	4.77	80
24T	C26_oleate	4	1	0	5.23	80
24T	C26_oleate	5	0	1	5.38	80
24T	C26_oleate	0	0	0	5.54	80
24T	C26_oleate	0	0	0	4.92	80
24T	C26_oleate	0	0	0	5.23	80
24T	C26_oleate	1	0	0	5.23	80
24T	C26_oleate	0	0	0	4.77	80
24T	C26_oleate	0	0	0	5.38	80
24T	C26_oleate	0	0	0	4.92	80
24T	C26_oleate	5	0	1	5.38	80
24T	C26_oleate	5	0	1	3.84	80
24T	C26_oleate	0	0	0	4.92	80
24T	C26_oleate	0	0	0	5.38	80
24T	C26_oleate	4	1	0	5.69	80
24T	C26_oleate	0	0	0	5.69	80
24T	C26_oleate	0	0	0	4.77	80
24T	C26_oleate	0	0	0	5.07	80
24T	C26_oleate	0	0	0	6	80
24T	C26_oleate	3	0	0	4.46	80
24T	C26_oleate	0	0	0	5.38	80
24T	C26_oleate	0	0	0	4.92	80
24T	C26_oleate	0	0	0	6.15	80
24T	C26_oleate	0	0	0	4.92	80
24T	C26_oleate	0	0	0	3.84	80
24T	C26_oleate	0	0	0	5.38	80
24T	C26_oleate	0	0	0	5.54	80
24T	C26_oleate	0	0	0	4.61	80
24T	C26_oleate	0	0	0	5.38	80
24T	C26_oleate	0	0	0	4.46	80
24T	C26_oleate	0	0	0	5.23	80
24T	C26_oleate	0	0	0	4	80
24T	C26_oleate	0	0	0	5.38	80
24T	C26_oleate	5	0	1	4.31	80
24T	C26_oleate	4	1	0	4.77	80
24T	C26_oleate	0	0	0	5.38	80
24T	C26_oleate	0	0	0	4.92	80
24T	C26_oleate	5	0	1	4.92	80
24T	C26_oleate	0	0	0	5.07	80
24T	C26_oleate	0	0	0	5.23	80
24T	C26_oleate	0	0	0	4.92	80
24T	C26_oleate	4	1	0	6	80
24T	C26_oleate	5	0	1	5.07	80
24T	C26_oleate	0	0	0	5.38	80
24T	C26_oleate	0	0	0	5.23	80
24T	C26_oleate	4	1	0	4.15	80
24T	C26_oleate	0	0	0	5.69	80
24T	C26_oleate	0	0	0	5.54	80
24T	C26_oleate	0	0	0	5.54	80
24T	C26_oleate	4	1	0	5.54	80
24T	C26_oleate	0	0	0	5.23	80
24T	C26_oleate	0	0	0	4.77	80
24T	C26_oleate	5	0	1	4.92	80
24T	C26_oleate	0	0	0	5.69	80
24T	C26_oleate	0	0	0	5.54	80
24T	C26_oleate	0	0	0	4.92	80
24T	C26_oleate	0	0	0	5.84	80
24T	C26_oleate	0	0	0	5.23	80
24T	C26_oleate	0	0	0	5.54	80
24T	C26_oleate	0	0	0	5.54	80
24T	C26_oleate	0	0	0	4.46	80
24T	C26_oleate	0	0	0	4.77	80
24T	C26_oleate	5	0	1	5.23	80
24T	C26_oleate	5	0	1	4.92	80
24T	C26_oleate	4	1	0	4.15	80
24T	C26_oleate	0	0	0	4.77	80
24T	C26_oleate	0	0	0	4	80
24T	C26_oleate	0	0	0	5.23	80
24T	C26_oleate	0	0	0	5.38	80
24T	C26_oleate	0	0	0	4	80
24T	C26_oleate	5	0	1	5.38	80
24T	C26_oleate	0	0	0	5.54	80
25Q	Q	0	0	0	4.92	137
25Q	Q	0	0	0	5.38	137
25Q	Q	0	0	0	3.84	137
25Q	Q	0	0	0	5.54	137
25Q	Q	2	0	0	4.61	137
25Q	Q	0	0	0	5.69	137
25Q	Q	0	0	0	4.77	137
25Q	Q	0	0	0	4.77	137
25Q	Q	5	0	1	5.69	137
25Q	Q	0	0	0	4.61	137
25Q	Q	1	0	0	5.23	137
25Q	Q	0	0	0	4.61	137
25Q	Q	2	0	0	4.77	137
25Q	Q	0	0	0	5.38	137
25Q	Q	0	0	0	4.92	137
25Q	Q	1	0	0	5.23	137
25Q	Q	0	0	0	4.15	137
25Q	Q	0	0	0	4.77	137
25Q	Q	0	0	0	3.38	137
25Q	Q	0	0	0	5.38	137
25Q	Q	0	0	0	5.38	137
25Q	Q	0	0	0	4.92	137
25Q	Q	5	0	1	4.61	137
25Q	Q	1	0	0	4.46	137
25Q	Q	0	0	0	4.92	137
25Q	Q	0	0	0	5.38	137
25Q	Q	0	0	0	4	137
25Q	Q	0	0	0	5.54	137
25Q	Q	0	0	0	4.31	137
25Q	Q	0	0	0	4	137
25Q	Q	0	0	0	3.08	137
25Q	Q	0	0	0	3.38	137
25Q	Q	0	0	0	5.38	137
25Q	Q	0	0	0	5.54	137
25Q	Q	0	0	0	4	137
25Q	Q	0	0	0	3.84	137
25Q	Q	0	0	0	5.07	137
25Q	Q	0	0	0	3.84	137
25Q	Q	0	0	0	3.08	137
25Q	Q	0	0	0	4.31	137
25Q	Q	0	0	0	4.31	137
25Q	Q	0	0	0	5.38	137
25Q	Q	0	0	0	5.38	137
25Q	Q	0	0	0	5.54	137
25Q	Q	0	0	0	4.31	137
25Q	Q	2	0	0	4.15	137
25Q	Q	5	0	1	5.38	137
25Q	Q	0	0	0	4.77	137
25Q	Q	0	0	0	4.61	137
25Q	Q	0	0	0	6.15	137
25Q	Q	0	0	0	3.69	137
25Q	Q	0	0	0	5.23	137
25Q	Q	0	0	0	5.23	137
25Q	Q	0	0	0	5.07	137
25Q	Q	5	0	1	4.61	137
25Q	Q	0	0	0	5.07	137
25Q	Q	5	0	1	4.61	137
25Q	Q	0	0	0	5.38	137
25Q	Q	0	0	0	5.54	137
25Q	Q	5	0	1	5.38	137
25Q	Q	0	0	0	5.69	137
25Q	Q	0	0	0	4.61	137
25Q	Q	5	0	1	4.92	137
25Q	Q	0	0	0	5.38	137
25Q	Q	0	0	0	4.61	137
25Q	Q	5	0	1	5.38	137
25Q	Q	0	0	0	4.92	137
25Q	Q	2	0	0	4.61	137
25Q	Q	0	0	0	5.38	137
25Q	Q	0	0	0	4.61	137
25Q	Q	0	0	0	5.54	137
25Q	Q	5	0	1	5.69	137
25Q	Q	5	0	1	5.38	137
25Q	Q	0	0	0	5.38	137
25Q	Q	0	0	0	4.61	137
25Q	Q	5	0	1	4.77	137
25Q	Q	0	0	0	6.15	137
25Q	Q	0	0	0	4.92	137
25Q	Q	0	0	0	5.38	137
25Q	Q	0	0	0	5.69	137
25Q	Q	5	0	1	5.07	137
25Q	Q	0	0	0	4.61	137
25Q	Q	0	0	0	5.38	137
25Q	Q	0	0	0	4.77	137
25Q	Q	5	0	1	6.15	137
25Q	Q	0	0	0	4.77	137
25Q	Q	0	0	0	4	137
25Q	Q	0	0	0	4.61	137
25Q	Q	0	0	0	3.38	137
25Q	Q	0	0	0	5.38	137
25Q	Q	0	0	0	4.61	137
25Q	Q	0	0	0	4.61	137
25Q	Q	0	0	0	3.54	137
25Q	Q	0	0	0	3.84	137
25Q	Q	4	1	0	5.54	137
25Q	Q	0	0	0	4	137
25Q	Q	0	0	0	5.54	137
25Q	Q	0	0	0	4.77	137
25Q	Q	0	0	0	3.08	137
25Q	Q	0	0	0	5.69	137
25Q	Q	2	0	0	4.15	137
25Q	Q	1	0	0	5.38	137
25Q	Q	0	0	0	4.15	137
25Q	Q	0	0	0	4.31	137
25Q	Q	0	0	0	5.38	137
25Q	Q	0	0	0	4.77	137
25Q	Q	0	0	0	4.92	137
25Q	Q	5	0	1	4.61	137
25Q	Q	0	0	0	5.54	137
25Q	Q	0	0	0	4.15	137
25Q	Q	0	0	0	5.69	137
25Q	Q	5	0	1	5.54	137
25Q	Q	0	0	0	4.92	137
25Q	Q	0	0	0	4.77	137
25Q	Q	5	0	1	4.77	137
25Q	Q	0	0	0	5.23	137
25Q	Q	0	0	0	5.38	137
25Q	Q	0	0	0	4.61	137
25Q	Q	0	0	0	5.38	137
25Q	Q	0	0	0	4.92	137
25Q	Q	0	0	0	5.54	137
25Q	Q	0	0	0	4.15	137
25Q	Q	0	0	0	3.84	137
25Q	Q	0	0	0	4.31	137
25Q	Q	0	0	0	5.23	137
25Q	Q	0	0	0	5.38	137
25Q	Q	0	0	0	4.15	137
25Q	Q	2	0	0	5.23	137
25Q	Q	0	0	0	3.84	137
25Q	Q	5	0	1	5.23	137
25Q	Q	0	0	0	4.92	137
25Q	Q	0	0	0	4.92	137
25Q	Q	5	0	1	4.77	137
26Q	Q	0	0	0	5.84	66
26Q	Q	0	0	0	5.38	66
26Q	Q	0	0	0	5.69	66
26Q	Q	0	0	0	5.69	66
26Q	Q	0	0	0	5.54	66
26Q	Q	0	0	0	6.15	66
26Q	Q	0	0	0	4	66
26Q	Q	0	0	0	5.38	66
26Q	Q	0	0	0	5.54	66
26Q	Q	0	0	0	5.38	66
26Q	Q	0	0	0	3.38	66
26Q	Q	0	0	0	3.08	66
26Q	Q	0	0	0	3.84	66
26Q	Q	0	0	0	6	66
26Q	Q	0	0	0	3.84	66
26Q	Q	0	0	0	3.84	66
26Q	Q	0	0	0	4.15	66
26Q	Q	0	0	0	3.84	66
26Q	Q	0	0	0	4.61	66
26Q	Q	0	0	0	4.92	66
26Q	Q	0	0	0	3.23	66
26Q	Q	0	0	0	3.84	66
26Q	Q	0	0	0	4.31	66
26Q	Q	0	0	0	6	66
26Q	Q	0	0	0	5.38	66
26Q	Q	0	0	0	4	66
26Q	Q	0	0	0	3.84	66
26Q	Q	0	0	0	4.15	66
26Q	Q	0	0	0	3.69	66
26Q	Q	0	0	0	4.46	66
26Q	Q	0	0	0	4	66
26Q	Q	0	0	0	6.15	66
26Q	Q	0	0	0	4.46	66
26Q	Q	0	0	0	6	66
26Q	Q	0	0	0	5.84	66
26Q	Q	1	0	0	6.15	66
26Q	Q	1	0	0	5.38	66
26Q	Q	1	0	0	6.3	66
26Q	Q	1	0	0	6.15	66
26Q	Q	2	0	0	5.69	66
26Q	Q	2	0	0	5.38	66
26Q	Q	4	1	0	5.38	66
26Q	Q	5	0	1	6.3	66
26Q	Q	5	0	1	3.84	66
26Q	Q	5	0	1	5.07	66
26Q	Q	5	0	1	5.07	66
26Q	Q	5	0	1	5.38	66
26Q	Q	5	0	1	5.54	66
26Q	Q	5	0	1	4	66
26Q	Q	5	0	1	4.15	66
26Q	Q	5	0	1	5.54	66
26Q	Q	5	0	1	5.69	66
26Q	Q	5	0	1	4.92	66
26Q	Q	5	0	1	5.38	66
26Q	Q	5	0	1	5.54	66
26Q	Q	5	0	1	4	66
26Q	Q	5	0	1	4.61	66
26Q	Q	5	0	1	4.92	66
26Q	Q	5	0	1	4.15	66
26Q	Q	5	0	1	4.46	66
26Q	Q	5	0	1	4.92	66
26Q	Q	5	0	1	4.77	66
27Q	Q	0	0	0	5.69	85
27Q	Q	0	0	0	5.54	85
27Q	Q	0	0	0	5.54	85
27Q	Q	0	0	0	5.23	85
27Q	Q	0	0	0	6	85
27Q	Q	0	0	0	5.38	85
27Q	Q	0	0	0	5.38	85
27Q	Q	0	0	0	5.84	85
27Q	Q	0	0	0	5.54	85
27Q	Q	0	0	0	5.38	85
27Q	Q	0	0	0	4.46	85
27Q	Q	0	0	0	4.77	85
27Q	Q	0	0	0	4.92	85
27Q	Q	0	0	0	5.54	85
27Q	Q	0	0	0	5.54	85
27Q	Q	0	0	0	5.23	85
27Q	Q	0	0	0	5.07	85
27Q	Q	0	0	0	5.38	85
27Q	Q	0	0	0	5.54	85
27Q	Q	0	0	0	6	85
27Q	Q	0	0	0	5.69	85
27Q	Q	0	0	0	5.38	85
27Q	Q	0	0	0	5.54	85
27Q	Q	0	0	0	5.69	85
27Q	Q	0	0	0	6	85
27Q	Q	0	0	0	5.38	85
27Q	Q	0	0	0	5.38	85
27Q	Q	0	0	0	5.69	85
27Q	Q	0	0	0	5.54	85
27Q	Q	0	0	0	5.23	85
27Q	Q	0	0	0	5.69	85
27Q	Q	0	0	0	5.69	85
27Q	Q	0	0	0	5.54	85
27Q	Q	0	0	0	5.69	85
27Q	Q	0	0	0	6.15	85
27Q	Q	0	0	0	5.38	85
27Q	Q	0	0	0	6.15	85
27Q	Q	0	0	0	5.54	85
27Q	Q	0	0	0	6.15	85
27Q	Q	0	0	0	5.69	85
27Q	Q	0	0	0	5.69	85
27Q	Q	0	0	0	5.23	85
27Q	Q	0	0	0	5.38	85
27Q	Q	0	0	0	6.15	85
27Q	Q	0	0	0	5.38	85
27Q	Q	2	0	0	5.54	85
27Q	Q	2	0	0	4.92	85
27Q	Q	2	0	0	5.54	85
27Q	Q	2	0	0	4.61	85
27Q	Q	2	0	0	4.77	85
27Q	Q	2	0	0	5.38	85
27Q	Q	2	0	0	4.61	85
27Q	Q	2	0	0	5.23	85
27Q	Q	2	0	0	5.84	85
27Q	Q	2	0	0	5.54	85
27Q	Q	2	0	0	5.38	85
27Q	Q	2	0	0	5.38	85
27Q	Q	2	0	0	4.92	85
27Q	Q	2	0	0	4.15	85
27Q	Q	3	0	0	5.38	85
27Q	Q	4	1	0	5.69	85
27Q	Q	5	0	1	5.54	85
27Q	Q	5	0	1	4.46	85
27Q	Q	5	0	1	5.54	85
27Q	Q	5	0	1	6	85
27Q	Q	5	0	1	4.61	85
27Q	Q	5	0	1	5.38	85
27Q	Q	5	0	1	5.38	85
27Q	Q	5	0	1	6.15	85
27Q	Q	5	0	1	6.15	85
27Q	Q	5	0	1	5.38	85
27Q	Q	5	0	1	5.69	85
27Q	Q	5	0	1	5.38	85
27Q	Q	5	0	1	4.92	85
27Q	Q	5	0	1	5.07	85
27Q	Q	5	0	1	5.54	85
27Q	Q	5	0	1	4.92	85
27Q	Q	5	0	1	5.38	85
27Q	Q	5	0	1	6.15	85
27Q	Q	5	0	1	5.54	85
27Q	Q	5	0	1	4.46	85
28Q	Q	5	0	1	5.38	78
28Q	Q	2	0	0	4.92	78
28Q	Q	1	0	0	5.84	78
28Q	Q	1	0	0	5.54	78
28Q	Q	4	1	0	4.92	78
28Q	Q	5	0	1	5.84	78
28Q	Q	5	0	1	6	78
28Q	Q	2	0	0	5.54	78
28Q	Q	2	0	0	5.07	78
28Q	Q	5	0	1	5.23	78
28Q	Q	5	0	1	5.38	78
28Q	Q	5	0	1	4	78
28Q	Q	2	0	0	5.38	78
28Q	Q	5	0	1	4.77	78
28Q	Q	5	0	1	5.23	78
28Q	Q	4	1	0	5.23	78
28Q	Q	5	0	1	5.07	78
28Q	Q	2	0	0	4.46	78
28Q	Q	1	0	0	5.38	78
28Q	Q	0	0	0	5.69	78
28Q	Q	5	0	1	5.07	78
28Q	Q	5	0	1	5.69	78
28Q	Q	2	0	0	4.92	78
28Q	Q	2	0	0	5.69	78
28Q	Q	5	0	1	5.23	78
28Q	Q	5	0	1	4.15	78
28Q	Q	0	0	0	5.38	78
28Q	Q	5	0	1	5.07	78
28Q	Q	0	0	0	3.54	78
28Q	Q	5	0	1	5.38	78
28Q	Q	5	0	1	4.77	78
28Q	Q	0	0	0	3.84	78
28Q	Q	5	0	1	4.61	78
28Q	Q	2	0	0	4.61	78
28Q	Q	0	0	0	3.08	78
28Q	Q	5	0	1	5.54	78
28Q	Q	5	0	1	4.15	78
28Q	Q	0	0	0	5.38	78
28Q	Q	0	0	0	5.07	78
28Q	Q	2	0	0	5.23	78
28Q	Q	5	0	1	4.31	78
28Q	Q	5	0	1	4.77	78
28Q	Q	0	0	0	5.38	78
28Q	Q	0	0	0	4.61	78
28Q	Q	1	0	0	5.54	78
28Q	Q	0	0	0	5.38	78
28Q	Q	5	0	1	5.38	78
28Q	Q	0	0	0	4.61	78
28Q	Q	5	0	1	4.77	78
28Q	Q	5	0	1	3.84	78
28Q	Q	5	0	1	6.15	78
28Q	Q	5	0	1	4.92	78
28Q	Q	5	0	1	4.92	78
28Q	Q	0	0	0	4.61	78
28Q	Q	5	0	1	4.46	78
28Q	Q	0	0	0	4	78
28Q	Q	2	0	0	5.54	78
28Q	Q	0	0	0	5.23	78
28Q	Q	1	0	0	4.61	78
28Q	Q	1	0	0	4.77	78
28Q	Q	5	0	1	5.07	78
28Q	Q	5	0	1	5.38	78
28Q	Q	5	0	1	5.38	78
28Q	Q	0	0	0	3.08	78
28Q	Q	0	0	0	4.15	78
28Q	Q	2	0	0	5.23	78
28Q	Q	5	0	1	4	78
28Q	Q	1	0	0	4.77	78
28Q	Q	0	0	0	3.08	78
28Q	Q	0	0	0	5.54	78
28Q	Q	0	0	0	5.23	78
28Q	Q	2	0	0	4.31	78
28Q	Q	0	0	0	4	78
28Q	Q	5	0	1	5.07	78
2T	C25	2	0	0	5.54	78
2T	C25	2	0	0	4.46	78
2T	C25	1	0	0	5.23	78
2T	C25	0	0	0	5.54	78
2T	C25	5	0	1	4.46	78
2T	C25	4	1	0	5.69	78
2T	C25	0	0	0	5.23	78
2T	C25	5	0	1	5.07	78
2T	C25	0	0	0	4.92	78
2T	C25	0	0	0	5.07	78
2T	C25	0	0	0	5.23	78
2T	C25	2	0	0	4.77	78
2T	C25	0	0	0	5.54	78
2T	C25	0	0	0	5.69	78
2T	C25	0	0	0	4.61	78
2T	C25	3	0	0	4.15	78
2T	C25	0	0	0	4.92	78
2T	C25	0	0	0	5.54	78
2T	C25	0	0	0	4.46	78
2T	C25	5	0	1	4.77	78
2T	C25	0	0	0	5.69	78
2T	C25	0	0	0	4.77	78
2T	C25	0	0	0	5.23	78
2T	C25	1	0	0	5.54	78
2T	C25	0	0	0	4.46	78
2T	C25	5	0	1	4.92	78
2T	C25	2	0	0	4	78
2T	C25	5	0	1	4.92	78
2T	C25	3	0	0	4.92	78
2T	C25	5	0	1	4.77	78
2T	C25	0	0	0	4.46	78
2T	C25	4	1	0	5.07	78
2T	C25	2	0	0	4.92	78
2T	C25	0	0	0	5.23	78
2T	C25	0	0	0	5.69	78
2T	C25	2	0	0	4.15	78
2T	C25	0	0	0	4.92	78
2T	C25	0	0	0	4.77	78
2T	C25	0	0	0	4.61	78
2T	C25	0	0	0	4.31	78
2T	C25	1	0	0	4.92	78
2T	C25	2	0	0	4.61	78
2T	C25	5	0	1	5.38	78
2T	C25	0	0	0	3.84	78
2T	C25	0	0	0	5.54	78
2T	C25	0	0	0	4	78
2T	C25	0	0	0	4.31	78
2T	C25	5	0	1	4.31	78
2T	C25	0	0	0	4.61	78
2T	C25	4	1	0	5.38	78
2T	C25	0	0	0	4.92	78
2T	C25	0	0	0	4.15	78
2T	C25	0	0	0	5.69	78
2T	C25	5	0	1	5.38	78
2T	C25	4	1	0	5.54	78
2T	C25	0	0	0	5.07	78
2T	C25	0	0	0	4.61	78
2T	C25	3	0	0	4.31	78
2T	C25	4	1	0	6	78
2T	C25	0	0	0	3.84	78
2T	C25	3	0	0	4.15	78
2T	C25	5	0	1	4.77	78
2T	C25	0	0	0	4.61	78
2T	C25	5	0	1	4.77	78
2T	C25	0	0	0	5.07	78
2T	C25	0	0	0	4.77	78
2T	C25	0	0	0	4.61	78
2T	C25	0	0	0	4	78
2T	C25	0	0	0	5.07	78
2T	C25	0	0	0	4.31	78
2T	C25	0	0	0	4.31	78
2T	C25	5	0	1	5.23	78
2T	C25	0	0	0	5.38	78
2T	C25	5	0	1	4	78
3T	C25	3	0	0	5.23	122
3T	C25	0	0	0	5.84	122
3T	C25	3	0	0	4.92	122
3T	C25	1	0	0	5.23	122
3T	C25	2	0	0	5.69	122
3T	C25	0	0	0	5.38	122
3T	C25	0	0	0	4.61	122
3T	C25	0	0	0	4.61	122
3T	C25	3	0	0	5.23	122
3T	C25	0	0	0	6	122
3T	C25	0	0	0	5.23	122
3T	C25	0	0	0	5.07	122
3T	C25	4	1	0	4.92	122
3T	C25	3	0	0	5.84	122
3T	C25	5	0	1	5.38	122
3T	C25	5	0	1	5.07	122
3T	C25	5	0	1	4.61	122
3T	C25	4	1	0	6.15	122
3T	C25	0	0	0	3.84	122
3T	C25	5	0	1	5.38	122
3T	C25	0	0	0	5.23	122
3T	C25	0	0	0	4.31	122
3T	C25	0	0	0	5.38	122
3T	C25	0	0	0	5.54	122
3T	C25	0	0	0	5.38	122
3T	C25	0	0	0	3.54	122
3T	C25	4	1	0	5.07	122
3T	C25	0	0	0	4.31	122
3T	C25	4	1	0	4.92	122
3T	C25	1	0	0	5.38	122
3T	C25	1	0	0	5.38	122
3T	C25	0	0	0	5.38	122
3T	C25	0	0	0	4	122
3T	C25	2	0	0	4.77	122
3T	C25	3	0	0	5.54	122
3T	C25	0	0	0	4.46	122
3T	C25	1	0	0	5.38	122
3T	C25	0	0	0	4.92	122
3T	C25	2	0	0	5.07	122
3T	C25	3	0	0	4.46	122
3T	C25	0	0	0	5.38	122
3T	C25	1	0	0	5.38	122
3T	C25	0	0	0	4.77	122
3T	C25	5	0	1	5.54	122
3T	C25	3	0	0	4.61	122
3T	C25	0	0	0	5.54	122
3T	C25	0	0	0	4.92	122
3T	C25	2	0	0	5.23	122
3T	C25	0	0	0	4.77	122
3T	C25	0	0	0	4.77	122
3T	C25	1	0	0	5.23	122
3T	C25	4	1	0	5.38	122
3T	C25	0	0	0	5.54	122
3T	C25	5	0	1	5.23	122
3T	C25	1	0	0	5.38	122
3T	C25	4	1	0	4.77	122
3T	C25	0	0	0	4.92	122
3T	C25	2	0	0	4.92	122
3T	C25	0	0	0	4.61	122
3T	C25	0	0	0	4.92	122
3T	C25	4	1	0	4.46	122
3T	C25	1	0	0	5.23	122
3T	C25	3	0	0	4.77	122
3T	C25	0	0	0	4.15	122
3T	C25	0	0	0	4.92	122
3T	C25	0	0	0	5.54	122
3T	C25	1	0	0	5.84	122
3T	C25	5	0	1	4.77	122
3T	C25	0	0	0	5.69	122
3T	C25	5	0	1	4.61	122
3T	C25	5	0	1	5.38	122
3T	C25	0	0	0	4.92	122
3T	C25	4	1	0	5.07	122
3T	C25	1	0	0	4.31	122
3T	C25	0	0	0	4.46	122
3T	C25	4	1	0	6	122
3T	C25	4	1	0	4.46	122
3T	C25	1	0	0	5.07	122
3T	C25	5	0	1	5.54	122
3T	C25	0	0	0	4.61	122
3T	C25	0	0	0	4.77	122
3T	C25	5	0	1	4.61	122
3T	C25	0	0	0	5.69	122
3T	C25	3	0	0	4.15	122
3T	C25	3	0	0	4.92	122
3T	C25	5	0	1	4.46	122
3T	C25	0	0	0	5.54	122
3T	C25	1	0	0	5.38	122
3T	C25	0	0	0	5.54	122
3T	C25	0	0	0	4.46	122
3T	C25	1	0	0	5.54	122
3T	C25	0	0	0	4	122
3T	C25	3	0	0	4.77	122
3T	C25	0	0	0	3.54	122
3T	C25	0	0	0	4.15	122
3T	C25	2	0	0	5.23	122
3T	C25	5	0	1	4.31	122
3T	C25	2	0	0	4.61	122
3T	C25	0	0	0	5.23	122
3T	C25	0	0	0	5.07	122
3T	C25	0	0	0	4.61	122
3T	C25	0	0	0	4.92	122
3T	C25	5	0	1	3.69	122
3T	C25	3	0	0	5.38	122
3T	C25	0	0	0	4.46	122
3T	C25	4	1	0	5.38	122
3T	C25	0	0	0	4	122
3T	C25	0	0	0	4.77	122
3T	C25	5	0	1	4.92	122
3T	C25	0	0	0	5.38	122
3T	C25	0	0	0	5.23	122
3T	C25	0	0	0	4	122
3T	C25	0	0	0	4.77	122
3T	C25	0	0	0	5.23	122
3T	C25	0	0	0	4.92	122
3T	C25	5	0	1	5.54	122
3T	C25	5	0	1	4.46	122
3T	C25	0	0	0	3.23	122
4T	C25	0	0	0	4.61	122
4T	C25	5	0	1	5.54	122
4T	C25	0	0	0	6.15	122
4T	C25	0	0	0	5.38	122
4T	C25	0	0	0	4.46	122
4T	C25	0	0	0	4.61	122
4T	C25	5	0	1	5.07	122
4T	C25	5	0	1	5.38	122
4T	C25	1	0	0	3.84	122
4T	C25	4	1	0	5.38	122
4T	C25	0	0	0	4.61	122
4T	C25	0	0	0	3.84	122
4T	C25	2	0	0	6.15	122
4T	C25	5	0	1	4	122
4T	C25	0	0	0	5.23	122
4T	C25	5	0	1	4.77	122
4T	C25	0	0	0	3.08	122
4T	C25	0	0	0	6	122
4T	C25	0	0	0	4.15	122
4T	C25	5	0	1	4.92	122
4T	C25	1	0	0	5.69	122
4T	C25	2	0	0	4.61	122
4T	C25	0	0	0	4.61	122
4T	C25	0	0	0	4	122
4T	C25	0	0	0	4.15	122
4T	C25	0	0	0	5.38	122
4T	C25	0	0	0	5.69	122
4T	C25	5	0	1	5.23	122
4T	C25	0	0	0	4.15	122
4T	C25	0	0	0	5.38	122
4T	C25	0	0	0	5.38	122
4T	C25	0	0	0	3.38	122
4T	C25	0	0	0	4.46	122
4T	C25	5	0	1	5.54	122
4T	C25	0	0	0	6.46	122
4T	C25	0	0	0	4.46	122
4T	C25	1	0	0	5.84	122
4T	C25	0	0	0	5.38	122
4T	C25	0	0	0	5.54	122
4T	C25	0	0	0	4.77	122
4T	C25	5	0	1	4.46	122
4T	C25	0	0	0	5.54	122
4T	C25	0	0	0	5.07	122
4T	C25	5	0	1	5.23	122
4T	C25	5	0	1	4.92	122
4T	C25	1	0	0	5.38	122
4T	C25	4	1	0	5.69	122
4T	C25	2	0	0	5.84	122
4T	C25	3	0	0	4.92	122
4T	C25	2	0	0	6.3	122
4T	C25	0	0	0	6.15	122
4T	C25	5	0	1	5.07	122
4T	C25	3	0	0	5.54	122
4T	C25	0	0	0	4	122
4T	C25	5	0	1	5.54	122
4T	C25	0	0	0	5.84	122
4T	C25	0	0	0	5.38	122
4T	C25	0	0	0	5.38	122
4T	C25	4	1	0	5.54	122
4T	C25	0	0	0	6.92	122
4T	C25	0	0	0	5.54	122
4T	C25	0	0	0	5.84	122
4T	C25	0	0	0	5.54	122
4T	C25	0	0	0	6.3	122
4T	C25	0	0	0	5.54	122
4T	C25	5	0	1	4.77	122
4T	C25	0	0	0	5.69	122
4T	C25	0	0	0	4	122
4T	C25	0	0	0	5.38	122
4T	C25	5	0	1	5.23	122
4T	C25	0	0	0	5.69	122
4T	C25	0	0	0	3.54	122
4T	C25	5	0	1	4.77	122
4T	C25	5	0	1	5.54	122
4T	C25	5	0	1	6.61	122
4T	C25	5	0	1	5.38	122
4T	C25	0	0	0	5.07	122
4T	C25	0	0	0	6.15	122
4T	C25	0	0	0	6	122
4T	C25	0	0	0	5.38	122
4T	C25	5	0	1	5.23	122
4T	C25	0	0	0	5.84	122
4T	C25	0	0	0	5.23	122
4T	C25	0	0	0	6.77	122
4T	C25	5	0	1	5.69	122
4T	C25	0	0	0	5.23	122
4T	C25	4	1	0	5.54	122
4T	C25	0	0	0	5.84	122
4T	C25	0	0	0	4.77	122
4T	C25	0	0	0	6.3	122
4T	C25	5	0	1	5.38	122
4T	C25	0	0	0	5.23	122
4T	C25	0	0	0	5.69	122
4T	C25	0	0	0	5.38	122
4T	C25	0	0	0	6	122
4T	C25	5	0	1	5.23	122
4T	C25	4	1	0	5.38	122
4T	C25	0	0	0	4.61	122
4T	C25	0	0	0	4.46	122
4T	C25	5	0	1	5.07	122
4T	C25	3	0	0	5.38	122
4T	C25	0	0	0	5.84	122
4T	C25	5	0	1	5.69	122
4T	C25	0	0	0	3.54	122
4T	C25	4	1	0	4.92	122
4T	C25	4	1	0	5.07	122
4T	C25	0	0	0	5.07	122
4T	C25	0	0	0	5.69	122
4T	C25	0	0	0	4.46	122
4T	C25	5	0	1	4.92	122
4T	C25	0	0	0	4.31	122
4T	C25	0	0	0	3.84	122
4T	C25	2	0	0	4.46	122
4T	C25	5	0	1	4.77	122
4T	C25	0	0	0	5.54	122
4T	C25	0	0	0	4.92	122
4T	C25	0	0	0	5.07	122
4T	C25	5	0	1	4.77	122
5C	Control	4	1	0	4.77	97
5C	Control	5	0	1	5.54	97
5C	Control	2	0	0	4.61	97
5C	Control	0	0	0	4.92	97
5C	Control	0	0	0	4.77	97
5C	Control	5	0	1	5.38	97
5C	Control	2	0	0	5.07	97
5C	Control	0	0	0	3.54	97
5C	Control	5	0	1	4.61	97
5C	Control	0	0	0	5.07	97
5C	Control	3	0	0	4.46	97
5C	Control	3	0	0	5.23	97
5C	Control	0	0	0	5.69	97
5C	Control	0	0	0	3.69	97
5C	Control	3	0	0	4.77	97
5C	Control	4	1	0	5.69	97
5C	Control	0	0	0	3.38	97
5C	Control	0	0	0	3.23	97
5C	Control	3	0	0	5.07	97
5C	Control	0	0	0	3.08	97
5C	Control	1	0	0	6.15	97
5C	Control	0	0	0	5.23	97
5C	Control	0	0	0	6.15	97
5C	Control	5	0	1	5.23	97
5C	Control	1	0	0	5.23	97
5C	Control	5	0	1	4.61	97
5C	Control	4	1	0	4.77	97
5C	Control	0	0	0	5.23	97
5C	Control	0	0	0	3.69	97
5C	Control	0	0	0	4.92	97
5C	Control	0	0	0	6.15	97
5C	Control	5	0	1	5.07	97
5C	Control	3	0	0	4	97
5C	Control	5	0	1	4.77	97
5C	Control	0	0	0	4.61	97
5C	Control	0	0	0	5.07	97
5C	Control	0	0	0	5.23	97
5C	Control	0	0	0	5.38	97
5C	Control	1	0	0	4.77	97
5C	Control	0	0	0	4.46	97
5C	Control	0	0	0	4.77	97
5C	Control	0	0	0	4.31	97
5C	Control	0	0	0	5.38	97
5C	Control	0	0	0	5.38	97
5C	Control	0	0	0	4.77	97
5C	Control	4	1	0	4.46	97
5C	Control	0	0	0	5.69	97
5C	Control	0	0	0	5.84	97
5C	Control	1	0	0	5.38	97
5C	Control	1	0	0	5.69	97
5C	Control	0	0	0	3.38	97
5C	Control	5	0	1	4.15	97
5C	Control	3	0	0	5.38	97
5C	Control	0	0	0	2.92	97
5C	Control	0	0	0	5.07	97
5C	Control	0	0	0	4.15	97
5C	Control	0	0	0	4.15	97
5C	Control	0	0	0	6.15	97
5C	Control	0	0	0	5.38	97
5C	Control	0	0	0	5.07	97
5C	Control	0	0	0	5.84	97
5C	Control	0	0	0	3.54	97
5C	Control	0	0	0	4.61	97
5C	Control	0	0	0	4.92	97
5C	Control	0	0	0	3.84	97
5C	Control	5	0	1	4.61	97
5C	Control	4	1	0	4.15	97
5C	Control	0	0	0	3.69	97
5C	Control	0	0	0	5.38	97
5C	Control	0	0	0	5.23	97
5C	Control	0	0	0	5.23	97
5C	Control	2	0	0	5.07	97
5C	Control	0	0	0	5.54	97
5C	Control	0	0	0	5.38	97
5C	Control	0	0	0	3.84	97
5C	Control	2	0	0	5.07	97
5C	Control	2	0	0	5.07	97
5C	Control	5	0	1	5.38	97
6C	Control	5	0	1	5.07	80
6C	Control	5	0	1	5.38	80
6C	Control	0	0	0	4.31	80
6C	Control	0	0	0	4.92	80
6C	Control	3	0	0	4.92	80
6C	Control	3	0	0	4.77	80
6C	Control	0	0	0	5.54	80
6C	Control	5	0	1	4.77	80
6C	Control	0	0	0	5.38	80
6C	Control	0	0	0	4.77	80
6C	Control	0	0	0	5.23	80
6C	Control	0	0	0	4.77	80
6C	Control	2	0	0	5.23	80
6C	Control	4	1	0	5.38	80
6C	Control	2	0	0	5.38	80
6C	Control	0	0	0	4.46	80
6C	Control	0	0	0	5.38	80
6C	Control	5	0	1	3.84	80
6C	Control	4	1	0	6	80
6C	Control	4	1	0	5.84	80
6C	Control	4	1	0	5.38	80
6C	Control	0	0	0	4.61	80
6C	Control	2	0	0	4.77	80
6C	Control	5	0	1	5.38	80
6C	Control	0	0	0	4.92	80
6C	Control	0	0	0	4.92	80
6C	Control	0	0	0	5.69	80
6C	Control	0	0	0	4.46	80
6C	Control	3	0	0	5.38	80
6C	Control	2	0	0	4.92	80
6C	Control	3	0	0	4.92	80
6C	Control	5	0	1	4.77	80
6C	Control	3	0	0	5.07	80
6C	Control	5	0	1	4.92	80
6C	Control	0	0	0	4.61	80
6C	Control	0	0	0	5.38	80
6C	Control	0	0	0	5.69	80
6C	Control	0	0	0	4.77	80
6C	Control	5	0	1	4.92	80
6C	Control	0	0	0	4.61	80
6C	Control	0	0	0	5.38	80
6C	Control	2	0	0	5.84	80
6C	Control	0	0	0	4.77	80
6C	Control	0	0	0	5.38	80
6C	Control	5	0	1	4.46	80
6C	Control	0	0	0	4.77	80
6C	Control	4	1	0	5.69	80
6C	Control	0	0	0	4.61	80
6C	Control	4	1	0	5.38	80
6C	Control	0	0	0	5.38	80
6C	Control	0	0	0	4.77	80
6C	Control	0	0	0	4.61	80
6C	Control	3	0	0	5.54	80
6C	Control	0	0	0	5.84	80
6C	Control	0	0	0	5.23	80
6C	Control	0	0	0	5.54	80
6C	Control	3	0	0	5.38	80
6C	Control	4	1	0	5.69	80
6C	Control	0	0	0	4.61	80
6C	Control	5	0	1	4.77	80
6C	Control	0	0	0	5.23	80
6C	Control	0	0	0	5.54	80
6C	Control	5	0	1	5.38	80
6C	Control	0	0	0	4.92	80
6C	Control	3	0	0	5.07	80
6C	Control	0	0	0	5.23	80
6C	Control	2	0	0	5.23	80
6C	Control	0	0	0	5.07	80
6C	Control	0	0	0	4.15	80
6C	Control	0	0	0	3.69	80
6C	Control	0	0	0	4.61	80
6C	Control	0	0	0	3.84	80
6C	Control	0	0	0	4.46	80
6C	Control	5	0	1	5.38	80
6C	Control	0	0	0	5.23	80
6C	Control	0	0	0	6.15	80
7C	Control	4	1	0	5.23	69
7C	Control	0	0	0	6	69
7C	Control	4	1	0	4.61	69
7C	Control	1	0	0	5.69	69
7C	Control	3	0	0	5.84	69
7C	Control	0	0	0	4.46	69
7C	Control	0	0	0	5.84	69
7C	Control	0	0	0	5.38	69
7C	Control	0	0	0	4.31	69
7C	Control	4	1	0	4.92	69
7C	Control	0	0	0	4.31	69
7C	Control	2	0	0	4.77	69
7C	Control	0	0	0	6.15	69
7C	Control	0	0	0	4.92	69
7C	Control	0	0	0	4.46	69
7C	Control	0	0	0	6	69
7C	Control	4	1	0	6.15	69
7C	Control	0	0	0	5.54	69
7C	Control	5	0	1	4.46	69
7C	Control	0	0	0	4	69
7C	Control	0	0	0	6	69
7C	Control	0	0	0	5.23	69
7C	Control	4	1	0	5.38	69
7C	Control	0	0	0	3.69	69
7C	Control	0	0	0	4.46	69
7C	Control	0	0	0	5.23	69
7C	Control	4	1	0	5.54	69
7C	Control	3	0	0	6	69
7C	Control	4	1	0	5.84	69
7C	Control	4	1	0	4.92	69
7C	Control	0	0	0	2.92	69
7C	Control	4	1	0	4.31	69
7C	Control	0	0	0	6	69
7C	Control	0	0	0	5.23	69
7C	Control	0	0	0	4.92	69
7C	Control	0	0	0	5.07	69
7C	Control	0	0	0	5.23	69
7C	Control	0	0	0	4.15	69
7C	Control	0	0	0	6	69
7C	Control	0	0	0	5.23	69
7C	Control	0	0	0	6	69
7C	Control	0	0	0	5.54	69
7C	Control	0	0	0	4.46	69
7C	Control	0	0	0	6.46	69
7C	Control	4	1	0	4.61	69
7C	Control	3	0	0	3.84	69
7C	Control	3	0	0	4.92	69
7C	Control	0	0	0	6	69
7C	Control	0	0	0	5.84	69
7C	Control	0	0	0	5.54	69
7C	Control	0	0	0	5.69	69
7C	Control	0	0	0	3.54	69
7C	Control	0	0	0	5.38	69
7C	Control	2	0	0	3.38	69
7C	Control	1	0	0	5.54	69
7C	Control	5	0	1	4	69
7C	Control	5	0	1	4.92	69
7C	Control	0	0	0	2.98	69
7C	Control	4	1	0	5.23	69
7C	Control	0	0	0	3.84	69
7C	Control	0	0	0	4.15	69
7C	Control	0	0	0	5.38	69
7C	Control	0	0	0	5.84	69
7C	Control	5	0	1	5.69	69
7C	Control	2	0	0	6.15	69
8C	Control	5	0	1	5.38	69
8C	Control	0	0	0	5.38	69
8C	Control	0	0	0	5.54	69
8C	Control	2	0	0	5.23	69
8C	Control	0	0	0	5.38	69
8C	Control	5	0	1	4.77	69
8C	Control	0	0	0	6.15	69
8C	Control	0	0	0	5.54	69
8C	Control	1	0	0	5.69	69
8C	Control	4	1	0	5.23	69
8C	Control	0	0	0	5.84	69
8C	Control	5	0	1	5.69	69
8C	Control	0	0	0	5.69	69
8C	Control	4	1	0	5.38	69
[truncated: 104 more rows]
